# Supplementary material for: Mechanisms of Ca2+/calmodulin-dependent kinase II activation in single dendritic spines
Source: Nat Commun. 2019 Jun 25;10:2784. doi: 10.1038/s41467-019-10694-z (PMC6592955; doi:10.1038/s41467-019-10694-z)
Supplement: Supplementary file 4 — Source data [file 41467_2019_10694_MOESM4_ESM.xlsx]

## Sheet: Figure1B_Blot Images
Figure1B
anti-phospho PKA Substrate (Cell Signaling #9621S)

## Sheet: Figure1B_Parameters
Date of Assay	membrane No.	CaM	conc. (uM)	Norm Vol.	Relative activity
2017-11-15	112117-1	CaM	0	93470.70	0.0934707
2017-11-15	112117-1	CaM	0.03	132528.90	0.132529
2017-11-15	112117-1	CaM	0.1	386841.86	0.386842
2017-11-15	112117-1	CaM	0.3	1436135.76	1.43614
2017-11-15	112117-1	CaM	1	1439194.09	1.43919
2017-11-15	112117-1	CaM	2	1000000.00	1
2017-11-17	112117-A	CaM	0	89911.39	0.0899114
2017-11-17	112117-A	CaM	0.03	86944.12	0.0869441
2017-11-17	112117-A	CaM	0.1	190781.52	0.190782
2017-11-17	112117-A	CaM	0.3	1019094.22	1.01909
2017-11-17	112117-A	CaM	1	1167950.76	1.16795
2017-11-17	112117-A	CaM	2	1000000.00	1
2017-11-17	112117-B	CaM	0	82730.55	0.0827305
2017-11-17	112117-B	CaM	0.03	87410.76	0.0874108
2017-11-17	112117-B	CaM	0.1	188860.45	0.18886
2017-11-17	112117-B	CaM	0.3	1188565.89	1.18857
2017-11-17	112117-B	CaM	1	1255546.93	1.25555
2017-11-17	112117-B	CaM	2	1000000.00	1
2017-11-17	112117-C	CaM	0	82268.95	0.0822689
2017-11-17	112117-C	CaM	0.03	95600.44	0.0956004
2017-11-17	112117-C	CaM	0.1	383162.44	0.383162
2017-11-17	112117-C	CaM	0.3	1415736.13	1.41574
2017-11-17	112117-C	CaM	1	1432363.42	1.43236
2017-11-17	112117-C	CaM	2	1000000.00	1
2017-11-15	112117-1	mCh-CaM	0	89897.35	0.0898974
2017-11-15	112117-1	mCh-CaM	0.03	148222.98	0.148223
2017-11-15	112117-1	mCh-CaM	0.1	601243.16	0.601243
2017-11-15	112117-1	mCh-CaM	0.3	1440644.20	1.44064
2017-11-15	112117-1	mCh-CaM	1	1764169.64	1.76417
2017-11-15	112117-1	mCh-CaM	2	1824369.11	1.82437
2017-11-17	112117-A	mCh-CaM	0	82368.39	0.0823684
2017-11-17	112117-A	mCh-CaM	0.03	102987.12	0.102987
2017-11-17	112117-A	mCh-CaM	0.1	358778.26	0.358778
2017-11-17	112117-A	mCh-CaM	0.3	1142921.71	1.14292
2017-11-17	112117-A	mCh-CaM	1	1445487.17	1.44549
2017-11-17	112117-A	mCh-CaM	2	1451357.51	1.45136
2017-11-17	112117-B	mCh-CaM	0	96633.76	0.0966338
2017-11-17	112117-B	mCh-CaM	0.03	94480.58	0.0944806
2017-11-17	112117-B	mCh-CaM	0.1	370417.07	0.370417
2017-11-17	112117-B	mCh-CaM	0.3	1403752.30	1.40375
2017-11-17	112117-B	mCh-CaM	1	1862853.55	1.86285
2017-11-17	112117-B	mCh-CaM	2	1780522.67	1.78052
2017-11-17	112117-C	mCh-CaM	0	93422.36	0.0934224
2017-11-17	112117-C	mCh-CaM	0.03	104464.07	0.104464
2017-11-17	112117-C	mCh-CaM	0.1	365507.40	0.365507
2017-11-17	112117-C	mCh-CaM	0.3	1194235.90	1.19424
2017-11-17	112117-C	mCh-CaM	1	1592754.65	1.59275
2017-11-17	112117-C	mCh-CaM	2	1629816.11	1.62982
					0
					0
					0
					0
					0
					0
					0
					0
					0
					0
					0
					0
					0
					0
					0
					0
					0
					0
					0
					0
					0
					0
					0
					0
					0
					0
					0
					0
					0
					0
					0
					0
					0
					0
					0
					0
					0
					0
					0
					0
					0
					0
					0
					0
					0
					0
					0
					0
					0
					0
					0
					0
					0
					0
					0
					0
					0
					0
					0
					0
					0
					0
					0
					0
					0
					0
					0
					0
					0
					0
					0
					0
					0
					0
					0
					0
					0
					0
					0
					0
					0
					0
					0
					0
					0
					0
					0
					0
					0
					0
					0
					0
					0
					0
					0
					0
					0
					0
					0
					0
					0
					0
					0
					0
					0
					0
					0
					0
					0
					0
					0
					0
					0
					0
					0
					0
					0
					0
					0
					0
					0
					0
					0
					0
					0
					0
					0
					0
					0
					0
					0
					0
					0
					0
					0
					0
					0
					0
					0
					0
					0
					0
					0
					0
					0
					0
					0
					0
					0
					0
					0
					0
					0
					0
					0
					0
					0
					0
					0
					0
					0
					0
					0
					0
					0
					0
					0
					0
					0
					0
					0
					0
					0
					0
					0
					0
					0
					0
					0
					0
					0
					0
					0
					0
					0
					0
					0
					0
					0
					0
					0
					0
					0
					0
					0
					0
					0
					0
					0
					0
					0
					0
					0
					0
					0
					0
					0
					0
					0
					0
					0
					0
					0
					0
					0
					0
					0
					0
					0
					0
					0
					0
					0
					0
					0
					0
					0
					0
					0
					0
					0
					0
					0
					0
					0
					0
					0
					0
					0
					0
					0
					0
					0
					0
					0
					0
					0
					0
					0
					0
					0
					0
					0
					0
					0
					0
					0
					0
					0
					0
					0
					0
					0
					0
					0
					0
					0
					0
					0
					0
					0
					0
					0
					0
					0
					0
					0
					0
					0
					0
					0
					0
					0
					0
					0
					0
					0
					0
					0
					0
					0
					0
					0
					0
					0
					0
					0
					0
					0
					0
					0
					0
					0
					0
					0
					0
					0
					0
					0
					0
					0
					0
					0
					0
					0
					0
					0
					0
					0
					0
					0
					0
					0
					0
					0
					0
					0
					0
					0
					0
					0
					0
					0
					0
					0
					0
					0
					0
					0
					0
					0
					0
					0
					0
					0
					0
					0
					0
					0
					0
					0
					0
					0
					0
					0
					0
					0
					0
					0
					0
					0
					0
					0
					0
					0
					0
					0
					0
					0
					0
					0
					0
					0
					0
					0
					0
					0
					0
					0
					0
					0
					0
					0
					0
					0
					0
					0
					0
					0
					0
					0
					0
					0
					0
					0
					0
					0
					0
					0
					0
					0
					0
					0
					0
					0
					0
					0
					0
					0
					0
					0
					0
					0
					0
					0
					0
					0
					0
					0
					0
					0
					0
					0
					0
					0
					0
					0
					0
					0
					0
					0
					0
					0
					0
					0
					0
					0
					0
					0
					0
					0
					0
					0
					0
					0
					0
					0
					0
					0
					0
					0
					0
					0
					0
					0
					0
					0
					0
					0
					0
					0
					0
					0
					0
					0
					0
					0
					0
					0
					0
					0
					0
					0
					0
					0
					0
					0
					0
					0
					0
					0
					0
					0
					0
					0
					0
					0
					0
					0
					0
					0
					0
					0
					0
					0
					0
					0
					0
					0
					0
					0
					0
					0
					0
					0
					0
					0
					0
					0
					0
					0
					0
					0
					0
					0
					0
					0
					0
					0
					0
					0
					0
					0
					0
					0
					0
					0
					0
					0
					0
					0
					0
					0
					0
					0
					0
					0
					0
					0
					0
					0
					0
					0
					0
					0
					0
					0
					0
					0
					0
					0
					0
					0
					0
					0
					0
					0
					0
					0
					0
					0
					0
					0
					0
					0
					0
					0
					0
					0
					0
					0
					0
					0
					0
					0
					0
					0
					0
					0
					0
					0
					0
					0
					0
					0
					0
					0
					0
					0
					0
					0
					0
					0
					0
					0
					0
					0
					0
					0
					0
					0
					0
					0
					0
					0
					0
					0
					0
					0
					0
					0
					0
					0
					0
					0
					0
					0
					0
					0
					0
					0
					0
					0
					0
					0
					0
					0
					0
					0
					0
					0
					0
					0
					0
					0
					0
					0
					0
					0
					0
					0
					0
					0
					0
					0
					0
					0
					0
					0
					0
					0
					0
					0
					0
					0
					0
					0
					0
					0
					0
					0
					0
					0
					0
					0
					0
					0
					0
					0
					0
					0
					0
					0
					0
					0
					0
					0
					0
					0
					0
					0
					0
					0
					0
					0
					0
					0
					0
					0
					0
					0
					0
					0
					0
					0
					0
					0
					0
					0
					0
					0
					0
					0
					0
					0
					0
					0
					0
					0
					0
					0
					0
					0
					0
					0
					0
					0
					0
					0
					0
					0
					0
					0
					0
					0
					0
					0
					0
					0
					0
					0
					0
					0
					0
					0
					0
					0
					0
					0
					0
					0
					0
					0
					0
					0
					0
					0
					0
					0
					0
					0
					0
					0
					0
					0
					0
					0
					0
					0
					0
					0
					0
					0
					0
					0
					0
					0
					0
					0
					0
					0
					0
					0
					0
					0
					0
					0
					0
					0
					0
					0
					0
					0
					0
					0
					0
					0
					0
					0
					0
					0
					0
					0
					0
					0
					0
					0
					0
					0
					0
					0
					0
					0
					0
					0
					0
					0
					0
					0
					0
					0
					0
					0
					0
					0
					0
					0
					0
					0
					0
					0
					0
					0
					0
					0
					0
					0
					0
					0
					0
					0
					0
					0
					0
					0
					0
					0
					0
					0
					0
					0
					0
					0
					0
					0
					0
					0
					0
					0
					0
					0
					0
					0
					0
					0
					0
					0
					0
					0
					0
					0
					0
					0
					0
					0
					0
					0
					0
					0
					0
					0
					0
					0
					0
					0
					0
					0
					0
					0
					0
					0
					0
					0
					0
					0
					0
					0
					0
					0
					0
					0
					0
					0
					0
					0
					0
					0
					0
					0
					0
					0
					0
					0
					0
					0
					0
					0
					0
					0
					0
					0
					0
					0
					0
					0
					0
					0
					0
					0
					0
					0
					0
					0
					0
					0
					0
					0
					0
					0
					0
					0
					0
					0
					0
					0
					0
					0
					0
					0
					0
					0
					0
					0
					0
					0
					0
					0
					0
					0
					0
					0
					0
					0
					0
					0
					0
					0
					0
					0
					0
					0
					0
					0
					0
					0
					0
					0
					0
					0
					0
					0
					0
					0
					0
					0
					0
					0
					0
					0
					0
					0
					0
					0
					0
					0
					0
					0
					0
					0
					0
					0
					0
					0
					0
					0
					0
					0
					0
					0
					0
					0
					0
					0
					0
					0
					0
					0
					0
					0
					0
					0
					0
					0
					0
					0
					0
					0
					0
					0
					0
					0
					0
					0
					0
					0
					0
					0
					0
					0
					0
					0
					0
					0
					0
					0
					0
					0
					0
					0
					0
					0
					0
					0
					0
					0
					0
					0
					0
					0
					0
					0
					0
					0
					0
					0
					0
					0
					0
					0
					0
					0
					0
					0
					0
					0
					0
					0
					0
					0
					0
					0
					0
					0
					0
					0
					0
					0
					0
					0
					0
					0
					0
					0
					0
					0
					0
					0
					0
					0
					0
					0
					0
					0
					0
					0
					0
					0
					0
					0
					0
					0
					0
					0
					0
					0
					0
					0
					0
					0
					0
					0
					0
					0
					0
					0
					0
					0
					0
					0
					0
					0
					0
					0
					0
					0
					0
					0
					0
					0
					0
					0
					0
					0
					0
					0
					0
					0
					0
					0
					0
					0
					0
					0
					0
					0
					0
					0
					0
					0
					0
					0
					0
					0
					0
					0
					0
					0
					0
					0
					0
					0
					0
					0
					0
					0
					0
					0
					0
					0
					0
					0
					0
					0
					0
					0
					0
					0
					0
					0
					0
					0
					0
					0
					0
					0
					0
					0
					0
					0
					0
					0
					0
					0
					0
					0
					0
					0
					0
					0
					0
					0
					0
					0
					0
					0
					0
					0
					0
					0
					0
					0
					0
					0
					0
					0
					0
					0
					0
					0
					0
					0
					0
					0
					0
					0
					0
					0
					0
					0
					0
					0
					0
					0
					0
					0
					0
					0
					0
					0
					0
					0
					0
					0
					0
					0
					0
					0
					0
					0
					0
					0
					0
					0
					0
					0
					0
					0
					0
					0
					0
					0
					0
					0
					0
					0
					0
					0
					0
					0
					0
					0
					0
					0
					0
					0
					0
					0
					0
					0
					0
					0
					0
					0
					0
					0
					0
					0
					0
					0
					0
					0
					0
					0
					0
					0
					0
					0
					0
					0
					0
					0
					0
					0
					0
					0
					0
					0
					0
					0
					0
					0
					0
					0
					0
					0
					0
					0
					0
					0
					0
					0
					0
					0
					0
					0
					0
					0
					0
					0
					0
					0
					0
					0
					0
					0
					0
					0
					0
					0
					0
					0
					0
					0
					0
					0
					0
					0
					0
					0
					0
					0
					0
					0
					0
					0
					0
					0
					0
					0
					0
					0
					0
					0
					0
					0
					0
					0
					0
					0
					0
					0
					0
					0
					0
					0
					0
					0
					0
					0
					0
					0
					0
					0
					0
					0
					0
					0
					0
					0
					0
					0
					0
					0
					0
					0
					0
					0
					0
					0
					0
					0
					0
					0
					0
					0
					0
					0
					0
					0
					0
					0
					0
					0
					0
					0
					0
					0
					0
					0
					0
					0
					0
					0
					0
					0
					0
					0
					0
					0
					0
					0
					0
					0
					0
					0
					0
					0
					0
					0
					0
					0
					0
					0
					0
					0
					0
					0
					0
					0
					0
					0
					0
					0
					0
					0
					0
					0
					0
					0
					0
					0
					0
					0
					0
					0
					0
					0
					0
					0
					0
					0
					0
					0
					0
					0
					0
					0
					0
					0
					0
					0
					0
					0
					0
					0
					0
					0
					0
					0
					0
					0
					0
					0
					0
					0
					0
					0
					0
					0
					0
					0
					0
					0
					0
					0
					0
					0
					0
					0
					0
					0
					0
					0
					0
					0
					0
					0
					0
					0
					0
					0
					0
					0
					0
					0
					0
					0
					0
					0
					0
					0
					0
					0
					0
					0
					0
					0
					0
					0
					0
					0
					0
					0
					0
					0
					0
					0
					0
					0
					0
					0
					0
					0
					0
					0
					0
					0
					0
					0
					0
					0
					0
					0
					0
					0
					0
					0
					0
					0
					0
					0
					0
					0
					0
					0
					0
					0
					0
					0
					0
					0
					0
					0
					0
					0
					0
					0
					0
					0
					0
					0
					0
					0
					0
					0
					0
					0
					0
					0
					0
					0
					0
					0
					0
					0
					0
					0
					0
					0
					0
					0
					0
					0
					0
					0
					0
					0
					0
					0
					0
					0
					0
					0
					0
					0
					0
					0
					0
					0
					0
					0
					0
					0
					0
					0
					0
					0
					0
					0
					0
					0
					0
					0
					0
					0
					0
					0
					0
					0
					0
					0
					0
					0
					0
					0
					0
					0
					0
					0
					0
					0
					0
					0
					0
					0
					0
					0
					0
					0
					0
					0
					0
					0
					0
					0
					0
					0
					0
					0
					0
					0
					0
					0
					0
					0
					0
					0
					0
					0
					0
					0
					0
					0
					0
					0
					0
					0
					0
					0
					0
					0
					0
					0
					0
					0
					0
					0
					0
					0
					0
					0
					0
					0
					0
					0
					0
					0
					0
					0
					0
					0
					0
					0
					0
					0
					0
					0
					0
					0
					0
					0
					0
					0
					0
					0
					0
					0
					0
					0
					0
					0
					0
					0
					0
					0
					0
					0
					0
					0
					0
					0
					0
					0
					0
					0
					0
					0
					0
					0
					0
					0
					0
					0
					0
					0
					0
					0
					0
					0
					0
					0
					0
					0
					0
					0
					0
					0
					0
					0
					0
					0
					0
					0
					0
					0
					0
					0
					0
					0
					0
					0
					0
					0
					0
					0
					0
					0
					0
					0
					0
					0
					0
					0
					0
					0
					0
					0
					0
					0
					0
					0
					0
					0
					0
					0
					0
					0
					0
					0
					0
					0
					0
					0
					0
					0
					0
					0
					0
					0
					0
					0
					0
					0
					0
					0
					0
					0
					0
					0
					0
					0
					0
					0
					0
					0
					0
					0
					0
					0
					0
					0
					0
					0
					0
					0
					0
					0
					0
					0
					0
					0
					0
					0
					0
					0
					0
					0
					0
					0
					0
					0
					0
					0
					0
					0
					0
					0
					0
					0
					0
					0
					0
					0
					0
					0
					0
					0
					0
					0
					0
					0
					0
					0
					0
					0
					0
					0
					0
					0
					0
					0
					0
					0
					0
					0
					0
					0
					0
					0
					0
					0
					0
					0
					0
					0
					0
					0
					0
					0
					0
					0
					0
					0
					0
					0
					0
					0
					0
					0
					0
					0
					0
					0
					0
					0
					0
					0
					0
					0
					0
					0
					0
					0
					0
					0
					0
					0
					0
					0
					0
					0
[truncated: 1,046,576+ more rows]

## Sheet: Fig1DE_Summary
		# of cells			# of cells			# of cells			# of cells
Trial#	WT	62		T286A	44		T305D/T306D	63		T286D/T305A/T306A	68		Fitting parameters
1	yn051a	8		yn051e	5		yn051f	13		yn051h	9		Tau 1: 2.6 ns
2	yn051b	11		yn052l	10		yn051g	8		yn052a	7		Tau 2: 1.09 ns
3	yn051d	12		yn055e	8		yn052m	12		yn052d	6
4	yn052b	6		yn055k	6		yn055d	8		yn052e	11		Representative image: yn057g
5	yn052c	6		yn057c	6		yn055l	9		yn052f	8		(Red-Blue: 2.2-2.6 ns)
6	yn052i	6		yn057d	9		yn057f	5		yn055h	16		Filter: 2
7	yn057a	4					yn057h	8		yn055i	11
8	yn057g	9

## Sheet: Fig1D_WT
	Select-ROI	T1	T2	T3	T4	T5	T6	T7	T8	T9	T10	T11	T12	T13	T14	T15	T16	T17	T18	T19	T20	T21	T22	T23	T24	T25	T26	T27	T28	T29	T30	T31	T32	T33	T34	T35	T36	T37	T38	T39	T40	T41
	EGTA 10 mM															0.11	0.11	0.11	0.11	0.11	0.11	0.11	0.11	0.11	0.11	0.11	0.11	0.11	0.11	0.11	0.11	0.11	0.11	0.11	0.11	0.11	0.11	0.11	0.11	0.11	0.11	0.11
sample#	Iono 3 μM					0.13	0.13	0.13	0.13	0.13	0.13	0.13	0.13	0.13	0.13	0.13	0.13	0.13	0.13	0.13	0.13	0.13	0.13	0.13	0.13	0.13	0.13	0.13	0.13	0.13	0.13	0.13	0.13	0.13	0.13	0.13	0.13	0.13	0.13	0.13	0.13	0.13
62	EGTA 10 mM															2.65	2.65	2.65	2.65	2.65	2.65	2.65	2.65	2.65	2.65	2.65	2.65	2.65	2.65	2.65	2.65	2.65	2.65	2.65	2.65	2.65	2.65	2.65	2.65	2.65	2.65	2.65
	Iono 3 μM					2.68	2.68	2.68	2.68	2.68	2.68	2.68	2.68	2.68	2.68	2.68	2.68	2.68	2.68	2.68	2.68	2.68	2.68	2.68	2.68	2.68	2.68	2.68	2.68	2.68	2.68	2.68	2.68	2.68	2.68	2.68	2.68	2.68	2.68	2.68	2.68	2.68
	Time (sec)	0	31.008	61.493	91.997	122.496	152.946	183.411	213.905	244.411	283.125	313.625	344.167	374.678	405.182	435.659	466.174	496.739	527.23	557.771	588.251	618.82	649.304	679.803	710.279	740.827	771.303	801.872	832.334	862.867	893.403	923.98	954.396	984.925	1015.33	1045.62	1076.14	1106.62	1137.06	1167.53	1198.05	1228.55
	Time (min)	0	0.5168	1.02488	1.53328	2.0416	2.5491	3.05685	3.56508	4.07352	4.71875	5.22708	5.73612	6.24463	6.75303	7.26098	7.76957	8.27898	8.78717	9.29618	9.80418	10.3137	10.8217	11.3301	11.838	12.3471	12.8551	13.3645	13.8722	14.3811	14.89	15.3997	15.9066	16.4154	16.9222	17.4271	17.9356	18.4437	18.9511	19.4589	19.9675	20.4758
Iono 3uM	Mean	2.51901	2.52021	2.51889	2.519	2.51828	2.426	2.42642	2.43131	2.43494	2.44777	2.45934	2.46995	2.4793	2.48822	2.49008	2.50184	2.50313	2.50019	2.5033	2.50336	2.50655	2.50719	2.50619	2.50819	2.5078	2.50326	2.50537	2.50783	2.50715	2.50702	2.5041	2.5056	2.50565	2.50392	2.5065	2.50603	2.50724	2.50707	2.50694	2.50901	2.50688
62	SEM	0.00390081	0.00380975	0.00373128	0.00353881	0.00376589	0.00900928	0.00960466	0.00977825	0.00981707	0.00916185	0.00818873	0.00764495	0.00671126	0.00630649	0.00532578	0.00471011	0.00442078	0.0040249	0.00411568	0.00412749	0.0042016	0.00425782	0.00424039	0.00427931	0.00411114	0.00380622	0.00422063	0.00435445	0.00423632	0.00423408	0.00439866	0.00445395	0.0042523	0.00393272	0.0042069	0.00380883	0.00411981	0.0040909	0.00413228	0.00398273	0.0043781
delta LifeTime	2.51908	6.53478e-05	-0.00113503	0.000185909	8.26963e-05	0.000801079	0.0930754	0.0926625	0.0877638	0.0841417	0.0713111	0.0597334	0.0491312	0.0397814	0.030863	0.0289933	0.0172405	0.0159523	0.018887	0.0157769	0.0157213	0.0125303	0.0118848	0.012893	0.0108907	0.0112777	0.0158143	0.0137056	0.0112467	0.0119262	0.0120588	0.0149738	0.0134776	0.0134261	0.015158	0.0125819	0.0130527	0.011837	0.0120056	0.0121429	0.0100729	0.012198
yn051a	Lifetime_fit-ROI0-ch1	2.53762	2.53189	2.52771	2.50029	2.52344	2.49675	2.46784	2.47	2.50432	2.49893	2.51121	2.50621	2.53302	2.48993	2.52095	2.52185	2.51662	2.53048	2.53327	2.51527	2.52998	2.53708	2.53843	2.52845	2.51243	2.50187	2.49908	2.5339	2.51818	2.54428	2.53117	2.5269	2.52281	2.51794	2.50111	2.5316	2.53136	2.51387	2.51241	2.51193	2.50718
yn051a	Lifetime_fit-ROI1-ch1	2.56893	2.55843	2.56301	2.55043	2.57509	2.49938	2.49487	2.48787	2.48899	2.53158	2.54069	2.53311	2.55865	2.56464	2.55609	2.55403	2.55387	2.56032	2.5453	2.55391	2.57054	2.55446	2.57017	2.57155	2.54779	2.55088	2.56429	2.54806	2.56544	2.56196	2.54373	2.5536	2.56189	2.55546	2.5616	2.56107	2.56574	2.55904	2.54748	2.54671	2.56285
yn051a	Lifetime_fit-ROI2-ch1	2.54258	2.50294	2.51417	2.51962	2.51182	2.39984	2.39099	2.41978	2.39227	2.43996	2.46966	2.51191	2.5117	2.51576	2.49549	2.51351	2.51672	2.50947	2.4922	2.52988	2.49811	2.5267	2.51542	2.50325	2.50938	2.51623	2.50268	2.54263	2.52889	2.51881	2.51357	2.51023	2.52363	2.52539	2.52097	2.50659	2.53099	2.51574	2.4919	2.50017	2.50349
yn051a	Lifetime_fit-ROI3-ch1	2.53571	2.52421	2.54693	2.52435	2.54025	2.42943	2.44804	2.45573	2.46812	2.49006	2.5001	2.512	2.52614	2.54321	2.52686	2.52869	2.52993	2.52344	2.52891	2.53233	2.53683	2.51567	2.55737	2.52486	2.5267	2.53936	2.52034	2.52216	2.51432	2.53426	2.51966	2.51371	2.52057	2.52903	2.52017	2.512	2.53371	2.51466	2.51645	2.52121	2.5366
yn051a	Lifetime_fit-ROI4-ch1	2.58198	2.57973	2.55984	2.56226	2.57576	2.41744	2.42167	2.45426	2.48214	2.50028	2.50609	2.52344	2.52386	2.51802	2.52489	2.53724	2.54218	2.53658	2.52437	2.54994	2.53086	2.54075	2.5276	2.53642	2.52946	2.53732	2.52412	2.53346	2.55822	2.5368	2.53933	2.53874	2.54599	2.54543	2.5442	2.53053	2.54777	2.53422	2.54918	2.57003	2.55016
yn051a	Lifetime_fit-ROI5-ch1	2.53534	2.55848	2.54614	2.54451	2.55114	2.41683	2.41884	2.41258	2.44302	2.4382	2.47987	2.50369	2.53601	2.53614	2.52919	2.52573	2.51852	2.52796	2.52902	2.49027	2.51521	2.51286	2.51614	2.51973	2.52594	2.5269	2.51253	2.51831	2.50855	2.51075	2.51573	2.51129	2.52004	2.51379	2.52242	2.50746	2.52449	2.52059	2.52675	2.51566	2.51464
yn051a	Lifetime_fit-ROI6-ch1	2.52291	2.569	2.53281	2.56378	2.55666	2.51999	2.50808	2.50782	2.50435	2.52571	2.54106	2.53372	2.54905	2.55529	2.54459	2.54869	2.55151	2.54543	2.54932	2.5387	2.53881	2.57298	2.53551	2.54354	2.54675	2.54002	2.54269	2.54353	2.54323	2.55978	2.52919	2.55137	2.54857	2.53615	2.5299	2.53749	2.54958	2.52573	2.52938	2.54385	2.54267
yn051a	Lifetime_fit-ROI7-ch1	2.51076	2.52968	2.49303	2.51655	2.49882	2.3758	2.3864	2.38839	2.38047	2.43402	2.48016	2.50326	2.53331	2.50466	2.50917	2.49844	2.50447	2.51741	2.50851	2.48627	2.51455	2.50419	2.50102	2.50229	2.49762	2.5173	2.49432	2.50306	2.49602	2.512	2.53236	2.498	2.50989	2.51007	2.50878	2.49544	2.51341	2.50868	2.49158	2.49518	2.48423
yn051b	Lifetime_fit-ROI0-ch1	2.56962	2.54801	2.55637	2.55814	2.54836	2.53807	2.53973	2.53348	2.53538	2.52239	2.52999	2.52747	2.53631	2.54032	2.55505	2.55963	2.56194	2.55043	2.54891	2.55686	2.58657	2.55235	2.55018	2.56861	2.57736	2.53439	2.54803	2.56454	2.55257	2.57291	2.55837	2.57284	2.55174	2.5425	2.5629	2.55301	2.56053	2.53788	2.55168	2.54455	2.57015
yn051b	Lifetime_fit-ROI1-ch1	2.47044	2.48891	2.48369	2.47154	2.48502	2.43	2.43401	2.43924	2.44952	2.43052	2.44793	2.45934	2.46127	2.44201	2.46518	2.46035	2.45182	2.44405	2.46384	2.44516	2.46183	2.44588	2.4504	2.465	2.47518	2.45509	2.44951	2.4477	2.45751	2.46751	2.46608	2.45546	2.46244	2.45758	2.46345	2.47084	2.46049	2.45087	2.47146	2.47337	2.46513
yn051b	Lifetime_fit-ROI2-ch1	2.48554	2.50545	2.47407	2.48601	2.48111	2.47636	2.48328	2.45506	2.45923	2.48145	2.47997	2.4727	2.46443	2.47432	2.46607	2.46481	2.47245	2.469	2.4784	2.47475	2.4811	2.47358	2.48646	2.49463	2.49389	2.48168	2.4985	2.48098	2.49656	2.47885	2.4771	2.4789	2.47589	2.48413	2.48449	2.48496	2.49115	2.48148	2.4786	2.49015	2.48989
yn051b	Lifetime_fit-ROI3-ch1	2.53855	2.51854	2.50971	2.51085	2.53371	2.5034	2.504	2.49191	2.52923	2.51535	2.52319	2.52177	2.50162	2.54988	2.4772	2.52631	2.52042	2.50675	2.53424	2.532	2.5368	2.53917	2.53919	2.54858	2.54606	2.51029	2.52329	2.54172	2.52058	2.53747	2.5357	2.53801	2.52245	2.51547	2.54383	2.52909	2.4973	2.52429	2.54865	2.52245	2.51992
yn051b	Lifetime_fit-ROI4-ch1	2.55292	2.58497	2.59459	2.58055	2.58528	2.53668	2.57277	2.57368	2.56427	2.5749	2.55981	2.58667	2.5637	2.57664	2.56364	2.54261	2.58795	2.54935	2.55936	2.58093	2.56983	2.54622	2.57632	2.56675	2.57788	2.56928	2.5507	2.57595	2.55251	2.56875	2.55042	2.5587	2.57583	2.55596	2.58223	2.55612	2.57422	2.56536	2.55165	2.58825	2.57549
yn051b	Lifetime_fit-ROI5-ch1	2.58275	2.55927	2.56223	2.56219	2.56051	2.56999	2.56247	2.5607	2.56413	2.58697	2.54578	2.57767	2.57828	2.57808	2.55534	2.58404	2.55952	2.57562	2.58727	2.56071	2.5688	2.566	2.58313	2.56633	2.5833	2.56728	2.56236	2.5673	2.56693	2.56332	2.56276	2.57047	2.58068	2.57838	2.56944	2.57099	2.54301	2.56389	2.58258	2.53383	2.58525
yn051b	Lifetime_fit-ROI6-ch1	2.56353	2.55869	2.57894	2.56074	2.58525	2.538	2.53554	2.56301	2.55716	2.55446	2.54986	2.58266	2.5455	2.54735	2.53346	2.54904	2.5308	2.53761	2.55543	2.53685	2.56657	2.52346	2.55817	2.55385	2.54565	2.5569	2.54388	2.55727	2.55	2.54102	2.57584	2.54894	2.53551	2.54749	2.55046	2.51755	2.55663	2.55368	2.56497	2.55372	2.52777
yn051b	Lifetime_fit-ROI7-ch1	2.51822	2.52895	2.52859	2.55242	2.52686	2.48842	2.45805	2.48614	2.52193	2.51702	2.55009	2.51952	2.56039	2.55375	2.53596	2.53115	2.53066	2.5056	2.53655	2.5219	2.52241	2.5361	2.54192	2.54222	2.5177	2.50032	2.55243	2.512	2.53387	2.50764	2.55593	2.56012	2.53968	2.53797	2.528	2.54737	2.50429	2.52733	2.52798	2.52872	2.52829
yn051b	Lifetime_fit-ROI8-ch1	2.55112	2.5649	2.59113	2.57026	2.52477	2.58367	2.56015	2.5719	2.56208	2.54493	2.56084	2.57337	2.57088	2.61722	2.5369	2.52435	2.53303	2.51772	2.52689	2.52385	2.53676	2.5466	2.53265	2.5293	2.51563	2.5153	2.52941	2.52199	2.51225	2.51963	2.53529	2.54215	2.51389	2.49074	2.50393	2.53275	2.5129	2.52789	2.49956	2.52178	2.51912
yn051b	Lifetime_fit-ROI9-ch1	2.53062	2.52947	2.52027	2.51639	2.51523	2.48517	2.49501	2.49168	2.50353	2.4948	2.51583	2.50121	2.49092	2.49397	2.48402	2.47525	2.46292	2.47382	2.47619	2.48201	2.47669	2.46762	2.4674	2.49923	2.49342	2.47985	2.477	2.47898	2.49406	2.46977	2.47298	2.47716	2.48431	2.47505	2.46452	2.46189	2.47115	2.48064	2.50257	2.47451	2.45013
yn051b	Lifetime_fit-ROI10-ch1	2.46543	2.48068	2.48187	2.47909	2.48652	2.42262	2.41414	2.42092	2.43897	2.43384	2.45139	2.45406	2.47154	2.45084	2.46544	2.47536	2.46652	2.46045	2.46641	2.46255	2.46888	2.46818	2.48828	2.47918	2.47484	2.47975	2.48041	2.47474	2.479	2.48597	2.48531	2.48797	2.4968	2.47131	2.47393	2.47844	2.47377	2.47615	2.47065	2.47255	2.47124
yn051d	Lifetime_fit-ROI0-ch1	2.497	2.50941	2.48526	2.49765	2.49894	2.42709	2.46169	2.47585	2.47681	2.48143	2.4729	2.48637	2.48127	2.47485	2.49624	2.48372	2.47453	2.4936	2.48152	2.48447	2.48259	2.48459	2.49982	2.47697	2.49482	2.49306	2.48831	2.48364	2.49635	2.48964	2.48382	2.50338	2.49751	2.47608	2.47748	2.48013	2.48546	2.49928	2.49819	2.48688	2.48375
yn051d	Lifetime_fit-ROI1-ch1	2.4885	2.47926	2.48874	2.48202	2.49499	2.43965	2.47453	2.4588	2.45914	2.47595	2.46783	2.46444	2.47569	2.45563	2.45827	2.467	2.46791	2.47735	2.47873	2.46251	2.46303	2.45881	2.46351	2.48113	2.47454	2.47113	2.46476	2.46638	2.48576	2.45092	2.46258	2.46188	2.47336	2.48688	2.4756	2.50534	2.50794	2.49745	2.48225	2.50602	2.50755
yn051d	Lifetime_fit-ROI2-ch1	2.48164	2.49544	2.49461	2.48427	2.48002	2.42996	2.4572	2.47903	2.47148	2.47507	2.48361	2.48974	2.45827	2.48138	2.48387	2.48179	2.48332	2.48651	2.49034	2.46978	2.46411	2.48681	2.48582	2.49356	2.48561	2.49336	2.48477	2.49183	2.49154	2.49039	2.49231	2.4906	2.48056	2.49656	2.49396	2.47976	2.49958	2.48591	2.49	2.49564	2.4961
yn051d	Lifetime_fit-ROI3-ch1	2.52465	2.49065	2.48514	2.48911	2.52909	2.45374	2.48198	2.4907	2.47787	2.47724	2.49192	2.48704	2.48221	2.47137	2.51291	2.4983	2.49044	2.46381	2.48719	2.48301	2.50475	2.49174	2.48432	2.48084	2.46598	2.4777	2.48752	2.47427	2.49203	2.49616	2.48889	2.51683	2.4973	2.4886	2.46512	2.51681	2.48835	2.50736	2.51618	2.50665	2.49203
yn051d	Lifetime_fit-ROI4-ch1	2.47883	2.45505	2.48784	2.49261	2.4864	2.4749	2.48108	2.48569	2.47941	2.49083	2.45853	2.49149	2.48183	2.4838	2.49175	2.49004	2.47424	2.46848	2.48497	2.51127	2.50562	2.48246	2.47011	2.50032	2.50757	2.51481	2.53673	2.53098	2.50288	2.52285	2.46024	2.52397	2.5031	2.51009	2.52818	2.52225	2.47667	2.54212	2.52745	2.49274	2.47337
yn051d	Lifetime_fit-ROI5-ch1	2.55852	2.57327	2.54883	2.54885	2.54826	2.51979	2.52425	2.54069	2.54001	2.56485	2.55203	2.57832	2.51584	2.54074	2.55397	2.5727	2.54752	2.54341	2.51922	2.51942	2.53844	2.54185	2.53051	2.54485	2.54898	2.54732	2.55176	2.52507	2.53385	2.52437	2.53449	2.54188	2.52315	2.52686	2.53041	2.53697	2.5277	2.53156	2.53628	2.5279	2.53678
yn051d	Lifetime_fit-ROI6-ch1	2.50226	2.48528	2.48624	2.49502	2.48026	2.40579	2.43541	2.44425	2.47341	2.46986	2.4743	2.4629	2.45337	2.46773	2.47434	2.47282	2.46465	2.47327	2.4599	2.46871	2.48361	2.47885	2.4817	2.4892	2.47225	2.48212	2.46067	2.48393	2.48687	2.49149	2.4796	2.47168	2.49744	2.48388	2.45885	2.47726	2.4676	2.47526	2.46595	2.463	2.47395
yn051d	Lifetime_fit-ROI7-ch1	2.52064	2.53586	2.52088	2.52799	2.52023	2.45043	2.48647	2.5299	2.51434	2.54632	2.52135	2.51977	2.52418	2.51192	2.53233	2.52895	2.52539	2.53113	2.51891	2.51159	2.52552	2.52613	2.54266	2.52529	2.53132	2.53149	2.51964	2.53195	2.51326	2.53504	2.52455	2.51132	2.52766	2.50892	2.51002	2.52414	2.5174	2.537	2.5212	2.53669	2.52285
yn051d	Lifetime_fit-ROI8-ch1	2.54915	2.54302	2.54957	2.53663	2.56691	2.48008	2.52305	2.52249	2.54746	2.54145	2.54019	2.51757	2.51845	2.52776	2.55108	2.52765	2.54408	2.52014	2.5366	2.52836	2.50572	2.51506	2.54248	2.54927	2.53881	2.53182	2.53844	2.53161	2.53369	2.52374	2.53229	2.52937	2.53369	2.55095	2.53937	2.53783	2.5413	2.53786	2.5386	2.53835	2.52099
yn051d	Lifetime_fit-ROI9-ch1	2.53076	2.52655	2.50211	2.52215	2.51022	2.46085	2.47743	2.49227	2.4938	2.49808	2.47705	2.49759	2.4799	2.47503	2.49885	2.48649	2.49553	2.48629	2.49129	2.49805	2.49507	2.50944	2.50083	2.49837	2.50495	2.49326	2.49445	2.50562	2.50639	2.51577	2.49894	2.49719	2.50502	2.50495	2.51281	2.52098	2.50289	2.50213	2.53739	2.52874	2.49433
yn051d	Lifetime_fit-ROI10-ch1	2.53126	2.54001	2.53416	2.5215	2.52523	2.48753	2.49666	2.55003	2.51755	2.52341	2.5122	2.51092	2.51837	2.51681	2.51009	2.51741	2.512	2.51178	2.52372	2.51245	2.51164	2.5252	2.50923	2.51059	2.50987	2.49942	2.51059	2.51526	2.49976	2.51338	2.50922	2.52022	2.51622	2.53867	2.52514	2.50367	2.51369	2.52783	2.54276	2.52098	2.51304
yn051d	Lifetime_fit-ROI11-ch1	2.55901	2.54777	2.54666	2.5355	2.56122	2.5392	2.55487	2.53761	2.5566	2.55114	2.55527	2.53077	2.55339	2.55113	2.554	2.54989	2.56354	2.54584	2.54436	2.55968	2.56762	2.55519	2.52012	2.58787	2.54827	2.5513	2.54604	2.54609	2.57098	2.55159	2.56396	2.54954	2.55453	2.5378	2.55909	2.54038	2.56344	2.58021	2.56823	2.55959	2.58266
yn052b	Lifetime_fit-ROI0-ch1	2.51992	2.51383	2.52065	2.51433	2.51537	2.34168	2.31685	2.33037	2.3408	2.35255	2.37096	2.39345	2.41949	2.42279	2.44883	2.48915	2.49702	2.50392	2.4899	2.50072	2.5108	2.50968	2.50952	2.5003	2.49926	2.49968	2.51981	2.50544	2.50347	2.50906	2.49958	2.50195	2.50887	2.49423	2.50483	2.50893	2.50368	2.49857	2.49443	2.50384	2.52357
yn052b	Lifetime_fit-ROI1-ch1	2.52309	2.5082	2.51638	2.52636	2.51809	2.42812	2.41925	2.43617	2.43213	2.45435	2.47195	2.47437	2.49589	2.49416	2.50594	2.52464	2.53179	2.51444	2.51492	2.52834	2.51655	2.52359	2.51503	2.52653	2.51604	2.52723	2.53099	2.51654	2.53141	2.51852	2.52397	2.5319	2.51256	2.52638	2.51746	2.51722	2.52184	2.51253	2.51971	2.5082	2.53084
yn052b	Lifetime_fit-ROI2-ch1	2.5223	2.5436	2.53164	2.53115	2.53475	2.41962	2.42959	2.42019	2.4324	2.43461	2.46806	2.48635	2.50353	2.52132	2.51962	2.53072	2.5236	2.50224	2.51084	2.51309	2.51928	2.52291	2.50669	2.50936	2.51114	2.50714	2.53117	2.52326	2.55078	2.52049	2.50805	2.52476	2.51428	2.52755	2.52148	2.53268	2.52692	2.53737	2.51118	2.53684	2.52478
yn052b	Lifetime_fit-ROI3-ch1	2.52897	2.53499	2.53208	2.54332	2.53478	2.41585	2.38702	2.41321	2.40968	2.42386	2.4624	2.47554	2.50141	2.496	2.51358	2.53233	2.53407	2.53335	2.53809	2.51277	2.53078	2.53334	2.52583	2.52826	2.53607	2.53504	2.54546	2.52082	2.53729	2.54075	2.54995	2.5331	2.53091	2.53062	2.52796	2.51604	2.5439	2.53839	2.53459	2.54176	2.53723
yn052b	Lifetime_fit-ROI4-ch1	2.53971	2.54618	2.55363	2.54822	2.5252	2.40085	2.37789	2.39724	2.40438	2.44261	2.46921	2.4764	2.51467	2.51151	2.51183	2.54011	2.52711	2.53689	2.52178	2.54346	2.52902	2.53685	2.55388	2.54544	2.52548	2.51332	2.54895	2.5505	2.5512	2.53109	2.52728	2.5396	2.53766	2.52349	2.54594	2.52342	2.52494	2.54124	2.53587	2.52348	2.54144
yn052b	Lifetime_fit-ROI5-ch1	2.52088	2.52132	2.51234	2.52015	2.5223	2.38196	2.37774	2.39197	2.4076	2.42884	2.47367	2.47795	2.49335	2.49725	2.50574	2.52312	2.51742	2.49564	2.52337	2.49907	2.50554	2.51206	2.49383	2.51492	2.50309	2.50076	2.50465	2.51609	2.49082	2.51313	2.50784	2.5048	2.51512	2.50661	2.51579	2.51397	2.51145	2.52108	2.53179	2.50057	2.49931
yn052c	Lifetime_fit-ROI0-ch1	2.52312	2.52307	2.52376	2.52366	2.5195	2.49702	2.48945	2.4669	2.49136	2.49131	2.48786	2.49339	2.4949	2.5093	2.51359	2.51115	2.51361	2.50157	2.5021	2.50945	2.52792	2.52204	2.52799	2.52835	2.5056	2.52369	2.52035	2.52033	2.50615	2.50287	2.50925	2.50493	2.50571	2.50743	2.51031	2.5076	2.50564	2.50769	2.50575	2.51625	2.5164
yn052c	Lifetime_fit-ROI1-ch1	2.49233	2.49921	2.49498	2.50012	2.49175	2.36254	2.3286	2.3271	2.3327	2.34522	2.34797	2.36792	2.38786	2.39115	2.40576	2.44813	2.47055	2.46818	2.47883	2.46214	2.47617	2.46876	2.47368	2.47436	2.47138	2.46819	2.46766	2.47165	2.47685	2.46836	2.46202	2.46819	2.47832	2.46802	2.47391	2.47222	2.48045	2.46896	2.46601	2.46512	2.47969
yn052c	Lifetime_fit-ROI2-ch1	2.53823	2.55115	2.53287	2.53297	2.53024	2.45608	2.47049	2.43381	2.42427	2.43835	2.43974	2.4632	2.46206	2.48098	2.47489	2.51999	2.52215	2.52842	2.5113	2.53704	2.53181	2.54251	2.53915	2.52506	2.53047	2.51687	2.53508	2.55986	2.52155	2.52277	2.52637	2.5219	2.53648	2.51783	2.52438	2.52587	2.52766	2.52048	2.49879	2.53761	2.51963
yn052c	Lifetime_fit-ROI3-ch1	2.56074	2.53098	2.50803	2.55501	2.51248	2.49472	2.45148	2.47026	2.45458	2.46307	2.44128	2.43941	2.44856	2.51181	2.46731	2.55881	2.52634	2.51116	2.55354	2.55093	2.52235	2.55481	2.50928	2.53475	2.55579	2.4863	2.54581	2.53417	2.56732	2.52241	2.5104	2.53905	2.53594	2.53659	2.53764	2.53333	2.54815	2.50604	2.53461	2.56983	2.54226
yn052c	Lifetime_fit-ROI4-ch1	2.53355	2.51967	2.53251	2.51812	2.51654	2.37915	2.3634	2.34472	2.36566	2.36408	2.38171	2.411	2.40946	2.41811	2.4494	2.46278	2.49116	2.49332	2.49701	2.49362	2.50057	2.49726	2.49268	2.50454	2.50791	2.49855	2.50078	2.50681	2.49544	2.50135	2.50478	2.49886	2.49594	2.49618	2.49729	2.50666	2.5055	2.5088	2.5154	2.51044	2.52282
yn052c	Lifetime_fit-ROI5-ch1	2.53333	2.543	2.55608	2.54728	2.54383	2.46365	2.47991	2.47938	2.45234	2.46137	2.48038	2.50401	2.50077	2.50069	2.52742	2.52477	2.51615	2.52748	2.51263	2.50482	2.53154	2.55342	2.51349	2.53096	2.53438	2.52923	2.54061	2.55207	2.54602	2.53108	2.52577	2.51968	2.53978	2.51544	2.53764	2.52956	2.52915	2.54142	2.52106	2.5382	2.54733
yn052i	Lifetime_fit-ROI0-ch1	2.49163	2.51102	2.51822	2.5256	2.51066	2.36255	2.34469	2.34745	2.3422	2.35065	2.40516	2.414	2.41375	2.43922	2.44691	2.48793	2.50153	2.49353	2.49636	2.50428	2.49244	2.50883	2.49951	2.51162	2.51129	2.50645	2.50973	2.51483	2.51124	2.49925	2.50722	2.50351	2.50691	2.50432	2.50081	2.51433	2.51007	2.51182	2.50284	2.51472	2.49624
yn052i	Lifetime_fit-ROI1-ch1	2.53295	2.53149	2.53159	2.52892	2.52837	2.40999	2.40347	2.39329	2.41036	2.428	2.43683	2.44791	2.46976	2.47063	2.46653	2.50086	2.51317	2.49653	2.50989	2.51344	2.49768	2.52216	2.50976	2.514	2.51878	2.51594	2.5038	2.51981	2.51546	2.51598	2.51952	2.50736	2.51453	2.50702	2.51932	2.50951	2.51972	2.51667	2.49745	2.51152	2.5262
yn052i	Lifetime_fit-ROI2-ch1	2.51981	2.51303	2.51916	2.52925	2.52555	2.39739	2.37841	2.37461	2.36821	2.37881	2.39194	2.40314	2.42006	2.44767	2.44398	2.49623	2.50605	2.49868	2.5043	2.5173	2.50716	2.50995	2.50936	2.50755	2.51309	2.49642	2.49905	2.5055	2.50582	2.51741	2.51983	2.51726	2.51024	2.50598	2.5238	2.5151	2.5231	2.51498	2.51374	2.51409	2.51457
yn052i	Lifetime_fit-ROI3-ch1	2.46932	2.47383	2.49164	2.47797	2.47067	2.32625	2.31695	2.32674	2.32184	2.3451	2.35147	2.36065	2.38621	2.39408	2.40944	2.45988	2.44669	2.45566	2.46274	2.47693	2.47672	2.4769	2.47517	2.4428	2.44943	2.45141	2.44841	2.449	2.45708	2.45518	2.4521	2.4456	2.44693	2.453	2.45504	2.45453	2.46395	2.45207	2.45422	2.46095	2.45627
yn052i	Lifetime_fit-ROI4-ch1	2.52167	2.52936	2.52407	2.53156	2.52897	2.39823	2.4016	2.39917	2.40568	2.41745	2.43863	2.43969	2.47862	2.46984	2.48607	2.50851	2.493	2.49816	2.50609	2.51201	2.50636	2.52046	2.50956	2.49328	2.50542	2.49189	2.49734	2.48716	2.51604	2.51149	2.50277	2.50836	2.50349	2.50526	2.49551	2.50157	2.52167	2.51734	2.50291	2.51383	2.50733
yn052i	Lifetime_fit-ROI5-ch1	2.5319	2.52238	2.52511	2.52689	2.51876	2.36523	2.34963	2.37503	2.37396	2.37442	2.38451	2.42183	2.44927	2.45505	2.47351	2.50298	2.50917	2.5084	2.51239	2.51363	2.52046	2.5066	2.50936	2.5026	2.5193	2.51117	2.50884	2.51943	2.50564	2.49843	2.50596	2.50565	2.50591	2.52167	2.52636	2.51873	2.52757	2.50562	2.52693	2.52915	2.5064
yn057a	Lifetime_fit-ROI0-ch1	2.48821	2.49648	2.51079	2.49579	2.49449	2.31655	2.31434	2.32958	2.3527	2.39463	2.42754	2.43728	2.45622	2.47708	2.48772	2.47788	2.46885	2.46596	2.47284	2.4811	2.48407	2.49486	2.48371	2.48125	2.48287	2.48036	2.46998	2.46648	2.46622	2.45963	2.45355	2.4549	2.47726	2.48501	2.47388	2.48015	2.483	2.48056	2.47933	2.48474	2.48682
yn057a	Lifetime_fit-ROI1-ch1	2.46715	2.48182	2.48755	2.47998	2.46672	2.369	2.3584	2.35287	2.36602	2.38167	2.40686	2.43963	2.43626	2.4523	2.46165	2.41629	2.42656	2.46067	2.42856	2.44979	2.44761	2.45383	2.47371	2.45238	2.46561	2.45879	2.45947	2.44702	2.45006	2.44771	2.44235	2.44049	2.4423	2.47266	2.46371	2.45685	2.44613	2.48063	2.45515	2.47834	2.4564
yn057a	Lifetime_fit-ROI2-ch1	2.46856	2.47525	2.49259	2.4884	2.47208	2.32533	2.3078	2.31165	2.31628	2.34307	2.35816	2.37938	2.38586	2.41764	2.42375	2.42959	2.43695	2.45025	2.44386	2.45261	2.45595	2.45766	2.44727	2.45571	2.44926	2.44787	2.42994	2.43135	2.43517	2.43394	2.41945	2.43124	2.43171	2.45692	2.4709	2.45035	2.44093	2.44981	2.44556	2.46849	2.48454
yn057a	Lifetime_fit-ROI3-ch1	2.52813	2.52574	2.52092	2.52137	2.51603	2.3892	2.37863	2.39661	2.40771	2.45149	2.47171	2.48367	2.47216	2.51288	2.49863	2.48288	2.49002	2.49699	2.49559	2.49784	2.50103	2.49258	2.50084	2.48188	2.49329	2.49993	2.48766	2.46689	2.48529	2.49124	2.48271	2.49187	2.48668	2.46682	2.48889	2.49907	2.49605	2.48487	2.49176	2.49859	2.50109
yn057g	Lifetime_fit-ROI0-ch1	2.46284	2.46872	2.46172	2.47212	2.47414	2.31078	2.31279	2.29561	2.31296	2.34104	2.35384	2.38165	2.40122	2.41958	2.43731	2.44511	2.44611	2.45175	2.44617	2.4429	2.45162	2.43858	2.44054	2.44102	2.44394	2.44131	2.44199	2.43961	2.44189	2.44525	2.43676	2.43678	2.43313	2.43851	2.43701	2.43968	2.4372	2.42889	2.44533	2.43561	2.43151
yn057g	Lifetime_fit-ROI1-ch1	2.47955	2.48579	2.51715	2.48366	2.50052	2.35343	2.34494	2.34738	2.33435	2.3434	2.37306	2.38274	2.41155	2.43255	2.4309	2.46886	2.47644	2.4641	2.46757	2.47443	2.46985	2.47004	2.472	2.46825	2.47787	2.48263	2.4726	2.48657	2.48436	2.48282	2.48017	2.47367	2.45993	2.48489	2.49163	2.4906	2.48025	2.47145	2.47169	2.46977	2.45374
yn057g	Lifetime_fit-ROI2-ch1	2.49976	2.50662	2.49512	2.5091	2.49651	2.34303	2.3358	2.33195	2.32389	2.32905	2.35343	2.36484	2.3972	2.43248	2.41634	2.45679	2.46566	2.46107	2.48454	2.48483	2.47456	2.4744	2.47529	2.48009	2.47493	2.47517	2.47882	2.47348	2.46714	2.47976	2.45776	2.47168	2.46621	2.4539	2.46865	2.49053	2.4781	2.47609	2.4721	2.48876	2.47821
yn057g	Lifetime_fit-ROI3-ch1	2.48626	2.48024	2.48477	2.48496	2.4849	2.31077	2.312	2.30404	2.3108	2.30434	2.31872	2.34225	2.3634	2.38561	2.41262	2.43906	2.46532	2.46332	2.4706	2.46115	2.46405	2.45147	2.45509	2.46867	2.46029	2.46422	2.46277	2.46189	2.46866	2.46393	2.46242	2.4564	2.45246	2.46123	2.45214	2.46021	2.4538	2.45464	2.4544	2.4554	2.45192
yn057g	Lifetime_fit-ROI4-ch1	2.46813	2.46803	2.48238	2.4735	2.45931	2.32454	2.30913	2.32339	2.33314	2.3612	2.39701	2.40717	2.43598	2.42995	2.45093	2.44804	2.45852	2.44681	2.45282	2.44886	2.45337	2.45142	2.4509	2.45922	2.45523	2.46165	2.45855	2.48181	2.4471	2.44975	2.45741	2.44786	2.45449	2.44849	2.44758	2.44546	2.46529	2.45672	2.45072	2.46119	2.44985
yn057g	Lifetime_fit-ROI5-ch1	2.50756	2.50415	2.49867	2.51343	2.51712	2.35942	2.36268	2.35737	2.34011	2.36643	2.41997	2.38129	2.41541	2.47283	2.443	2.47597	2.49916	2.48884	2.47603	2.48592	2.49272	2.48339	2.50327	2.48322	2.49638	2.48994	2.4833	2.52493	2.49765	2.4651	2.49614	2.52104	2.50402	2.49348	2.50077	2.46423	2.4746	2.48649	2.49695	2.48628	2.49186
yn057g	Lifetime_fit-ROI6-ch1	2.51175	2.51362	2.48509	2.50234	2.51993	2.33191	2.37287	2.36759	2.34624	2.378	2.3761	2.41554	2.43621	2.45681	2.44493	2.48098	2.50249	2.48737	2.47498	2.49334	2.48049	2.483	2.49917	2.46604	2.52201	2.49007	2.47656	2.50168	2.48106	2.54807	2.49153	2.48828	2.48069	2.48027	2.49237	2.48727	2.49849	2.45659	2.49529	2.49048	2.47857
yn057g	Lifetime_fit-ROI7-ch1	2.50472	2.50651	2.51175	2.50716	2.5197	2.35043	2.33928	2.36478	2.3472	2.38609	2.3994	2.43046	2.46025	2.48097	2.47777	2.48054	2.48322	2.46979	2.49517	2.4862	2.47285	2.4841	2.46206	2.49651	2.46987	2.4727	2.49468	2.49639	2.49102	2.50602	2.47933	2.48036	2.48697	2.48497	2.48517	2.49158	2.47993	2.49082	2.48242	2.48497	2.48887
yn057g	Lifetime_fit-ROI8-ch1	2.5159	2.52017	2.50293	2.50173	2.49656	2.33005	2.35224	2.33961	2.34751	2.3755	2.36913	2.39991	2.43569	2.45693	2.46616	2.49201	2.47893	2.49426	2.48875	2.47269	2.49582	2.50259	2.479	2.49668	2.4982	2.49167	2.49904	2.47928	2.47618	2.48551	2.50079	2.46376	2.47285	2.46823	2.48225	2.48561	2.48532	2.49394	2.48203	2.48753	2.47929
	mean	6.53478e-05	-0.00113503	0.000185909	8.26963e-05	0.000801079	0.0930754	0.0926625	0.0877638	0.0841417	0.0713111	0.0597334	0.0491312	0.0397814	0.030863	0.0289933	0.0172405	0.0159523	0.018887	0.0157769	0.0157213	0.0125303	0.0118848	0.012893	0.0108907	0.0112777	0.0158143	0.0137056	0.0112467	0.0119262	0.0120588	0.0149738	0.0134776	0.0134261	0.015158	0.0125819	0.0130527	0.011837	0.0120056	0.0121429	0.0100729	0.012198
mean base	SEM	0.00136757	0.00112593	0.00132786	0.00107792	0.00123263	0.00715949	0.00790008	0.00799406	0.00805608	0.00734362	0.00633859	0.00568832	0.00471064	0.00410274	0.00341242	0.00235848	0.00186249	0.00167909	0.00189033	0.00194623	0.00193058	0.00203798	0.00211785	0.00201114	0.00196115	0.00187111	0.00225704	0.00242879	0.0021282	0.0023934	0.00213882	0.00232127	0.00201302	0.00214145	0.00214877	0.00213222	0.00192421	0.00222136	0.00222657	0.00190179	0.00219975
2.52419	Lifetime_fit-ROI0-ch1	-0.0134259	-0.00770339	-0.00351534	0.0238978	0.000746815	0.0274425	0.056353	0.0541861	0.0198722	0.0252577	0.0129796	0.0179841	-0.00883026	0.0342563	0.00323715	0.00234006	0.00756786	-0.00628895	-0.00907969	0.00892311	-0.0057891	-0.0128846	-0.0142404	-0.00425461	0.0117566	0.0223157	0.0251085	-0.0097063	0.00600747	-0.0200919	-0.00697747	-0.00270526	0.00138535	0.00625134	0.0230781	-0.00741225	-0.00716644	0.0103247	0.0117786	0.0122619	0.0170061
2.56318	Lifetime_fit-ROI1-ch1	-0.00575384	0.00475131	0.000169027	0.0127451	-0.0119116	0.0637931	0.0683096	0.07531	0.0741867	0.0315958	0.0224871	0.0300624	0.00452377	-0.00146763	0.00708796	0.00914289	0.00930902	0.00285185	0.0178759	0.00926619	-0.00735941	0.00871454	-0.00699372	-0.00837274	0.0153846	0.0122966	-0.00111403	0.0151158	-0.00226644	0.00121749	0.0194496	0.00957206	0.00128899	0.00771352	0.00157237	0.00211029	-0.00256188	0.00414087	0.0156975	0.0164653	0.000324727
2.51823	Lifetime_fit-ROI2-ch1	-0.0243511	0.0152851	0.00406051	-0.00139788	0.00640337	0.118391	0.127238	0.0984424	0.125955	0.0782715	0.0485621	0.00631843	0.00652477	0.00246912	0.0227397	0.00471425	0.00150999	0.00876003	0.0260252	-0.0116551	0.0201127	-0.00847018	0.00280568	0.0149765	0.00884367	0.00199618	0.0155498	-0.0244061	-0.0106648	-0.00058031	0.00465236	0.00799823	-0.00540505	-0.0071639	-0.0027469	0.0116415	-0.0127596	0.00249054	0.0263284	0.0180576	0.0147343
2.53429	Lifetime_fit-ROI3-ch1	-0.00142216	0.0100815	-0.0126416	0.00994102	-0.00595875	0.104858	0.0862508	0.0785622	0.0661739	0.0442305	0.0341861	0.0222933	0.00814955	-0.00891605	0.00743202	0.00559707	0.0043612	0.0108475	0.00538028	0.00196108	-0.00254097	0.018624	-0.0230809	0.0094319	0.00759121	-0.00507442	0.0139503	0.0121245	0.0199656	3.40603e-05	0.0146297	0.0205757	0.0137183	0.00525596	0.0141159	0.0222908	0.000582307	0.019626	0.0178365	0.0130824	-0.00230652
2.57192	Lifetime_fit-ROI4-ch1	-0.0100652	-0.00781798	0.0120748	0.00965131	-0.00384289	0.154473	0.15025	0.117659	0.0897772	0.0716345	0.065822	0.0484781	0.0480559	0.0538932	0.0470226	0.0346733	0.029739	0.0353313	0.0475504	0.0219746	0.0410573	0.0311679	0.0443111	0.0354929	0.042459	0.0345987	0.0477947	0.0384577	0.0137003	0.0351135	0.0325836	0.0331749	0.0259212	0.0264863	0.0277159	0.0413849	0.0241419	0.0376972	0.0227326	0.0018835	0.0217532
2.54712	Lifetime_fit-ROI5-ch1	0.0117825	-0.0113601	0.000985106	0.00261604	-0.00402361	0.130295	0.128286	0.134542	0.104101	0.108924	0.0672528	0.0434284	0.0111118	0.0109833	0.0179344	0.0213937	0.0286033	0.0191662	0.018103	0.0568479	0.0319078	0.0342661	0.0309862	0.0273922	0.0211863	0.0202171	0.0345896	0.0288144	0.0385711	0.036368	0.031396	0.0358281	0.0270791	0.0333318	0.0246986	0.0396631	0.0226266	0.0265334	0.0203717	0.0314614	0.0324804
2.54903	Lifetime_fit-ROI6-ch1	0.0261219	-0.0199654	0.0162182	-0.0147482	-0.00762647	0.0290407	0.0409541	0.0412106	0.044682	0.0233231	0.00796997	0.0153129	-1.52797e-05	-0.00625306	0.00444579	0.000344345	-0.0024789	0.00360261	-0.000291084	0.0103319	0.0102277	-0.0239458	0.0135195	0.00549729	0.002287	0.00901021	0.00634132	0.0055073	0.00580445	-0.010751	0.0198457	-0.00234193	0.000459513	0.0128875	0.0191289	0.0115436	-0.000542871	0.0233024	0.0196579	0.00517876	0.0063673
2.50977	Lifetime_fit-ROI7-ch1	-0.00099199	-0.0199071	0.0167377	-0.00678424	0.0109456	0.133965	0.12337	0.121382	0.129303	0.0757478	0.0296107	0.00650557	-0.0235403	0.00510729	0.00059749	0.011331	0.00529981	-0.0076359	0.00125524	0.0234968	-0.00477912	0.00558326	0.00875107	0.00747964	0.0121473	-0.00752574	0.0154498	0.00670984	0.0137496	-0.00223005	-0.022593	0.0117694	-0.000122389	-0.000296547	0.000991055	0.0143249	-0.00364519	0.0010869	0.0181856	0.0145888	0.0255408
2.5561	Lifetime_fit-ROI0-ch1	-0.0135185	0.00808709	-0.000267287	-0.00204124	0.00773993	0.0180325	0.0163726	0.0226221	0.0207161	0.0337054	0.0261102	0.028633	0.0197918	0.0157783	0.00105034	-0.00353682	-0.00584333	0.00566609	0.0071896	-0.000759357	-0.0304766	0.003746	0.00591626	-0.012509	-0.0212635	0.0217122	0.00806555	-0.00844026	0.00352992	-0.0168085	-0.00227278	-0.0167396	0.00436081	0.0136026	-0.00680229	0.00309259	-0.00443513	0.0182136	0.00441984	0.011546	-0.0140549
2.47992	Lifetime_fit-ROI1-ch1	0.00947729	-0.00899001	-0.00376954	0.0083815	-0.00509924	0.0499209	0.0459124	0.0406792	0.0303975	0.0494027	0.03199	0.0205821	0.0186517	0.0379098	0.0147401	0.0195753	0.0280988	0.0358733	0.0160787	0.03476	0.0180883	0.0340455	0.0295228	0.0149176	0.00474076	0.0248354	0.030415	0.0322169	0.0224146	0.0124095	0.0138458	0.024466	0.0174788	0.0223459	0.0164728	0.00907907	0.0194309	0.0290527	0.00846637	0.00654892	0.0147914
2.48644	Lifetime_fit-ROI2-ch1	0.000892586	-0.0190158	0.0123637	0.000429269	0.00533026	0.0100763	0.00315417	0.0313746	0.0272103	0.00498349	0.00646401	0.0137412	0.0220032	0.012121	0.0203664	0.0216254	0.0139899	0.0174366	0.00804159	0.0116857	0.00533545	0.0128569	-1.97011e-05	-0.0081878	-0.00745068	0.00475441	-0.0120613	0.00545922	-0.0101221	0.0075852	0.00933471	0.00753893	0.0105482	0.00230894	0.00194563	0.00148139	-0.00471636	0.00495468	0.00783252	-0.00371115	-0.00344871
2.52227	Lifetime_fit-ROI3-ch1	-0.0162779	0.00372956	0.0125656	0.0114253	-0.0114425	0.0188717	0.0182711	0.0303651	-0.00695421	0.00692561	-0.00091639	0.000499127	0.0206471	-0.0276114	0.0450744	-0.00403937	0.00185243	0.0155239	-0.0119679	-0.00972534	-0.0145311	-0.0169017	-0.0169139	-0.0263071	-0.0237882	0.0119789	-0.00101935	-0.0194469	0.00169146	-0.0151985	-0.013433	-0.015743	-0.000180664	0.00679792	-0.0215578	-0.00681715	0.0249715	-0.00201506	-0.0263746	-0.000183028	0.00235022
2.57966	Lifetime_fit-ROI4-ch1	0.0267416	-0.00530641	-0.0149261	-0.000891109	-0.00561805	0.0429854	0.00689514	0.00598613	0.0153941	0.00476049	0.0198507	-0.00700491	0.0159641	0.00302519	0.0160221	0.037052	-0.00829064	0.0303119	0.0203009	-0.00126425	0.00983703	0.0334385	0.00334098	0.0129135	0.00178334	0.0103834	0.0289674	0.00371734	0.0271531	0.0109078	0.0292472	0.0209654	0.00383114	0.0237062	-0.00256319	0.0235389	0.00544369	0.0142998	0.0280104	-0.00858269	0.00417203
2.56539	Lifetime_fit-ROI5-ch1	-0.0173579	0.00611755	0.00316329	0.00319397	0.0048831	-0.00460118	0.00291969	0.00468768	0.00125441	-0.0215789	0.0196127	-0.0122804	-0.0128896	-0.0126889	0.0100487	-0.0186527	0.00586692	-0.010232	-0.0218816	0.00467697	-0.00341032	-0.000614076	-0.0177453	-0.000946519	-0.017911	-0.00189345	0.00302871	-0.00191189	-0.00153748	0.00206644	0.00262937	-0.00508259	-0.0152891	-0.0129895	-0.00405504	-0.00559782	0.0223794	0.00150017	-0.0171933	0.031559	-0.01986
2.56943	Lifetime_fit-ROI6-ch1	0.00589965	0.0107409	-0.00951026	0.00868636	-0.0158166	0.0314282	0.0338914	0.00642116	0.0122691	0.0149718	0.0195731	-0.0132329	0.023926	0.022085	0.0359727	0.0203882	0.0386285	0.0318164	0.0140011	0.0325778	0.00286142	0.045975	0.0112573	0.0155761	0.0237782	0.0125312	0.0255472	0.0121591	0.0194289	0.0284094	-0.00640888	0.020489	0.0339246	0.02194	0.018975	0.0518765	0.0128006	0.0157481	0.00445788	0.0157098	0.0416639
2.53101	Lifetime_fit-ROI7-ch1	0.0127858	0.00205315	0.00242151	-0.0214112	0.00415071	0.0425894	0.0729596	0.0448728	0.00907483	0.0139875	-0.0190852	0.0114906	-0.0293836	-0.0227462	-0.00495573	-0.000138916	0.000343044	0.0254094	-0.00553882	0.00910488	0.00859325	-0.00509287	-0.010913	-0.0112086	0.0133054	0.0306926	-0.0214174	0.0190053	-0.00286673	0.0233662	-0.0249231	-0.0291159	-0.00867326	-0.00696261	0.00300471	-0.0163655	0.0267149	0.00368233	0.00302293	0.00228506	0.00271548
2.56044	Lifetime_fit-ROI8-ch1	0.00931768	-0.00446275	-0.0306955	-0.00982634	0.0356669	-0.0232343	0.000283938	-0.0114647	-0.00164241	0.0155118	-0.000404664	-0.0129348	-0.0104426	-0.0567801	0.0235388	0.0360883	0.0274052	0.04272	0.0335519	0.0365871	0.0236826	0.0138403	0.0277877	0.0311374	0.0448082	0.0451403	0.0310275	0.0384462	0.0481896	0.0408131	0.0251499	0.0182855	0.04655	0.0697019	0.0565033	0.0276837	0.0475349	0.0325448	0.0608799	0.0386576	0.0413169
2.5224	Lifetime_fit-ROI9-ch1	-0.00822478	-0.00707624	0.00212484	0.00600897	0.00716721	0.03723	0.0273906	0.0307196	0.018867	0.0275959	0.00657	0.0211906	0.0314713	0.0284256	0.0383752	0.0471471	0.0594727	0.0485736	0.0462091	0.0403902	0.0457042	0.0547764	0.0549957	0.0231668	0.0289731	0.0425425	0.0453937	0.0434147	0.0283396	0.0526255	0.0494169	0.045231	0.0380821	0.0473423	0.0578787	0.0605019	0.0512504	0.0417535	0.0198231	0.0478868	0.0722617
2.47872	Lifetime_fit-ROI10-ch1	0.0132859	-0.00196359	-0.00315146	-0.000369322	-0.00780151	0.056094	0.0645804	0.0578002	0.0397466	0.044882	0.0273278	0.0246598	0.00718167	0.0278762	0.0132745	0.00335727	0.0121968	0.0182708	0.0123122	0.0161682	0.00984254	0.0105414	-0.00955922	-0.00046548	0.00387504	-0.0010287	-0.00169589	0.00397426	-0.00028172	-0.0072505	-0.0065923	-0.00925166	-0.0180825	0.0074098	0.00479253	0.000274579	0.00494507	0.00256674	0.00806663	0.00616853	0.00748326
2.49765	Lifetime_fit-ROI0-ch1	0.000656455	-0.0117535	0.0123921	-2.57803e-06	-0.00129251	0.0705605	0.0359579	0.0217994	0.0208388	0.0162176	0.0247502	0.0112801	0.0163861	0.022802	0.00140749	0.0139365	0.0231196	0.00405046	0.0161315	0.0131842	0.0150666	0.0130663	-0.00216706	0.0206823	0.0028336	0.0045932	0.00934119	0.0140142	0.00130222	0.0080096	0.0138297	-0.00572928	0.0001439	0.0215702	0.0201758	0.0175219	0.0121939	-0.00162764	-0.000535404	0.0107709	0.0139003
2.4867	Lifetime_fit-ROI1-ch1	-0.00179399	0.00744194	-0.00204058	0.00468156	-0.00828893	0.047058	0.0121716	0.0279009	0.0275661	0.0107555	0.0188775	0.0222631	0.0110142	0.0310792	0.0284314	0.0197038	0.018799	0.00935005	0.00797062	0.0241925	0.0236771	0.0278992	0.0231975	0.00557783	0.0121653	0.0155791	0.021941	0.0203268	0.000949146	0.0357873	0.0241283	0.0248243	0.0133418	-0.000179972	0.0111064	-0.0186383	-0.0212312	-0.0107443	0.00445624	-0.0193115	-0.0208425
2.4872	Lifetime_fit-ROI2-ch1	0.00555392	-0.00824408	-0.00741284	0.00292843	0.00717457	0.0572326	0.0299975	0.00816395	0.0157157	0.0121232	0.00358963	-0.00254694	0.0289233	0.00582199	0.00333014	0.00541176	0.00388207	0.000686775	-0.00313859	0.0174173	0.0230844	0.000389695	0.00137561	-0.00635932	0.00158951	-0.00615903	0.0024238	-0.00463557	-0.00433989	-0.003194	-0.0051144	-0.00340431	0.00663399	-0.00935837	-0.00676059	0.00743248	-0.0123825	0.00128694	-0.00280041	-0.00844764	-0.00889897
2.50373	Lifetime_fit-ROI3-ch1	-0.020925	0.0130749	0.0185851	0.0146218	-0.0253567	0.0499886	0.0217464	0.0130274	0.0258588	0.0264856	0.0118126	0.0166847	0.0215142	0.0323573	-0.00918305	0.00542602	0.0132871	0.0399179	0.0165361	0.0207214	-0.00102091	0.0119877	0.019412	0.022884	0.0377473	0.0260337	0.0162115	0.0294569	0.0117004	0.0075725	0.0148358	-0.0131053	0.00642767	0.0151251	0.0386101	-0.0130829	0.0153827	-0.00363226	-0.0124488	-0.00291979	0.0117025
2.48015	Lifetime_fit-ROI4-ch1	0.00131347	0.0251	-0.00769152	-0.0124651	-0.00625679	0.00525047	-0.000929531	-0.00554068	0.000737382	-0.0106818	0.0216118	-0.0113467	-0.0016849	-0.00365208	-0.0116055	-0.00989164	0.00591059	0.0116683	-0.00482328	-0.0311229	-0.025477	-0.00231592	0.0100312	-0.0201762	-0.0274264	-0.03466	-0.0565807	-0.050837	-0.0227346	-0.0427025	0.0199074	-0.0438205	-0.0229516	-0.0299393	-0.0480316	-0.0421008	0.00347661	-0.0619721	-0.0472996	-0.012591	0.00677223
2.55554	Lifetime_fit-ROI5-ch1	-0.00297518	-0.0177208	0.00671369	0.00669513	0.00728717	0.0357587	0.0312961	0.0148546	0.0155334	-0.00930405	0.0035157	-0.0227714	0.0396997	0.0148082	0.00157065	-0.017151	0.00802718	0.012131	0.0363285	0.0361292	0.0171053	0.0136912	0.0250322	0.0106905	0.00656883	0.00822123	0.00378668	0.0304769	0.0216939	0.0311767	0.0210499	0.0136597	0.0323905	0.0286887	0.0251333	0.018575	0.0278469	0.0239831	0.0192616	0.0276412	0.0187659
2.48981	Lifetime_fit-ROI6-ch1	-0.0124526	0.00453516	0.00357304	-0.00520979	0.00955423	0.08402	0.0544002	0.0455648	0.0164026	0.0199482	0.0155101	0.026916	0.0364379	0.0220856	0.0154709	0.0169887	0.0251654	0.0165387	0.0299089	0.0211053	0.00620377	0.0109615	0.00811263	0.000614845	0.0175661	0.00768962	0.02914	0.00588343	0.00293718	-0.00168012	0.0102068	0.0181269	-0.00763144	0.00593536	0.0309636	0.01255	0.0222131	0.0145516	0.0238565	0.0268133	0.015859
2.52512	Lifetime_fit-ROI7-ch1	0.00448033	-0.0107388	0.00423824	-0.00286748	0.0048877	0.07469	0.0386501	-0.00478298	0.0107784	-0.0211956	0.00377276	0.00535289	0.000939376	0.0132047	-0.0072106	-0.00383244	-0.000270244	-0.00601102	0.00621368	0.0135307	-0.000403644	-0.00101136	-0.017544	-0.000167356	-0.0062004	-0.00636765	0.00547587	-0.00683286	0.0118574	-0.00992409	0.000566858	0.0137972	-0.00254081	0.0161971	0.0150973	0.000978616	0.00772408	-0.0118797	0.00392253	-0.0115711	0.00226742
2.54906	Lifetime_fit-ROI8-ch1	-9.10455e-05	0.00603673	-0.000518548	0.0124249	-0.0178521	0.0689763	0.0260011	0.0265636	0.00159337	0.0076074	0.00886826	0.0314858	0.0306016	0.0212922	-0.0020242	0.0214045	0.00497118	0.0289107	0.0124547	0.0206931	0.0433325	0.0339925	0.00657363	-0.00021837	0.0102497	0.0172398	0.0106125	0.0174436	0.0153683	0.0253136	0.0167649	0.0196859	0.0153644	-0.00189241	0.00968327	0.0112224	0.00775434	0.0111999	0.0104507	0.0107035	0.0280698
2.51836	Lifetime_fit-ROI9-ch1	-0.0123996	-0.0081889	0.0162454	-0.00379108	0.00813422	0.0575071	0.0409295	0.0260866	0.0245559	0.0202801	0.0413123	0.0207655	0.0384553	0.0433283	0.0195109	0.0318672	0.022825	0.0320724	0.0270703	0.0203089	0.0232843	0.00891827	0.0175268	0.0199896	0.0134062	0.0251022	0.0239036	0.0127353	0.011964	0.00258301	0.0194155	0.0211696	0.0133417	0.0134126	0.00554725	-0.00261963	0.0154657	0.0162288	-0.0190302	-0.0103815	0.0240294
2.53043	Lifetime_fit-ROI10-ch1	-0.000829938	-0.00957572	-0.00372952	0.00892821	0.00520697	0.0428986	0.0337687	-0.0195921	0.0128848	0.00702154	0.018233	0.019517	0.0120652	0.0136202	0.0203423	0.0130194	0.018433	0.0186525	0.00670831	0.0179784	0.0187906	0.00522916	0.0212044	0.0198398	0.0205654	0.0310175	0.0198388	0.0151727	0.0306739	0.017052	0.0212096	0.0102163	0.0142148	-0.00823676	0.00529805	0.0267609	0.0167475	0.00260725	-0.0123265	0.00945173	0.017396
2.55003	Lifetime_fit-ROI11-ch1	-0.00897266	0.00226103	0.00337061	0.0145297	-0.0111887	0.0108283	-0.00483295	0.0124235	-0.00656379	-0.00111076	-0.00523835	0.0192608	-0.00335555	-0.00109716	-0.0039715	0.000142022	-0.01351	0.00419475	0.00567253	-0.00964592	-0.0175846	-0.0051544	0.029912	-0.0378413	0.00175851	-0.00126652	0.00398916	0.0039474	-0.0209492	-0.00155621	-0.0139263	0.000493227	-0.00449948	0.0122306	-0.00905488	0.0096563	-0.013408	-0.0301747	-0.0181976	-0.00955217	-0.0326236
2.51682	Lifetime_fit-ROI0-ch1	-0.00310079	0.00298781	-0.00383103	0.00248773	0.00145628	0.175138	0.199975	0.186454	0.17602	0.164275	0.14586	0.123369	0.0973323	0.0940302	0.0679875	0.0276714	0.0198031	0.0129004	0.0269197	0.0161044	0.00602451	0.00713798	0.0073042	0.0165195	0.0175666	0.0171416	-0.00298466	0.0113784	0.0133554	0.00775732	0.0172431	0.0148696	0.00794911	0.0225964	0.0119892	0.00789505	0.0131443	0.0182559	0.0223901	0.0129851	-0.00674698
2.51842	Lifetime_fit-ROI1-ch1	-0.00467032	0.0102266	0.00204425	-0.00793678	0.00033629	0.0903022	0.0991763	0.0822566	0.0862995	0.0640734	0.0464782	0.0440529	0.0225311	0.0242682	0.0124885	-0.00621078	-0.0133693	0.00398477	0.00350161	-0.00991361	0.00187929	-0.00516712	0.00339551	-0.00810609	0.00238441	-0.00880329	-0.0125622	0.00188033	-0.0129904	-9.17756e-05	-0.00554755	-0.0134723	0.00586415	-0.00795293	0.000964756	0.00120883	-0.00341168	0.0058939	-0.00129003	0.01022	-0.0124186
2.53269	Lifetime_fit-ROI2-ch1	0.0103918	-0.0109161	0.00105167	0.00153462	-0.00206204	0.113063	0.1031	0.112498	0.100286	0.0980807	0.0646242	0.0463338	0.0291595	0.0113719	0.013071	0.00196592	0.0090919	0.0304448	0.0218454	0.0195982	0.0134048	0.00978197	0.0259932	0.0233242	0.0215519	0.0255518	0.00151452	0.00942789	-0.0180951	0.0121957	0.0246333	0.00792697	0.0184064	0.00513509	0.011203	6.50714e-06	0.00576576	-0.00468679	0.0215108	-0.00415254	0.00790387
2.53483	Lifetime_fit-ROI3-ch1	0.00586037	-0.000165845	0.0027456	-0.00849375	5.36231e-05	0.118981	0.14781	0.12162	0.125146	0.110971	0.0724335	0.0592852	0.03342	0.0388272	0.021253	0.00249976	0.00075654	0.00148004	-0.00326186	0.0220628	0.00404756	0.00149029	0.00900028	0.00656409	-0.00124295	-0.000215045	-0.0106325	0.0140051	-0.00246554	-0.00592402	-0.0151256	0.00172531	0.00392198	0.0042091	0.00687246	0.0187903	-0.00907149	-0.00355858	0.000237112	-0.00692831	-0.00240108
2.54259	Lifetime_fit-ROI4-ch1	0.00287859	-0.00358901	-0.0110447	-0.0056369	0.017392	0.141738	0.164699	0.145348	0.138211	0.0999787	0.0733757	0.0661912	0.0279194	0.0310763	0.0307582	0.002474	0.0154769	0.00569267	0.0208099	-0.000868947	0.0135685	0.00573759	-0.0112893	-0.00285379	0.0171032	0.0292685	-0.00635924	-0.00791523	-0.00860832	0.0114942	0.015304	0.00298833	0.00493091	0.0191001	-0.00335157	0.0191692	0.0176488	0.00134964	0.00672101	0.0191101	0.00114361
2.5194	Lifetime_fit-ROI5-ch1	-0.00148035	-0.00192019	0.00705907	-0.000752761	-0.00290577	0.137434	0.14166	0.12743	0.111794	0.0905578	0.0457241	0.0414471	0.0260467	0.0221438	0.0136564	-0.00372485	0.00197539	0.023758	-0.00396861	0.0203254	0.0138528	0.00733708	0.0255672	0.00447188	0.0163077	0.0186403	0.0147486	0.00330829	0.0285774	0.00627067	0.0115523	0.0145953	0.00427958	0.0127821	0.00361046	0.0054315	0.00794239	-0.00168452	-0.0123953	0.0188307	0.0200846
2.52262	Lifetime_fit-ROI0-ch1	-0.000498113	-0.000449531	-0.00113591	-0.00104061	0.00312417	0.025609	0.0331706	0.0557264	0.0312643	0.0313172	0.0347631	0.02923	0.0277292	0.0133198	0.00903243	0.0114722	0.00901265	0.0210534	0.0205205	0.0131771	-0.00529296	0.000588894	-0.00536152	-0.00572206	0.0170245	-0.00106502	0.00227654	0.00229525	0.0164771	0.0197521	0.0133745	0.0176904	0.0169122	0.015197	0.0123176	0.0150216	0.0169882	0.0149338	0.0168757	0.006373	0.00622729
2.49568	Lifetime_fit-ROI1-ch1	0.00334959	-0.0035288	0.000694851	-0.00444643	0.00393079	0.133139	0.167083	0.168573	0.162973	0.150462	0.147709	0.127762	0.107817	0.104524	0.0899193	0.0475458	0.0251304	0.0275014	0.0168506	0.033542	0.019507	0.0269218	0.021996	0.0213162	0.0242993	0.0274895	0.0280164	0.0240283	0.0188299	0.027315	0.0336537	0.0274862	0.0173561	0.0276579	0.0217642	0.0234558	0.0152287	0.0267211	0.0296641	0.0305578	0.015988
2.53709	Lifetime_fit-ROI2-ch1	-0.00113616	-0.0140539	0.00421871	0.004121	0.00685033	0.081009	0.0665983	0.103277	0.112823	0.0987414	0.0973495	0.0738931	0.0750315	0.0561102	0.0622052	0.0171039	0.0149391	0.0086745	0.0257947	4.84185e-05	0.00527899	-0.00542159	-0.00205573	0.0120285	0.00661881	0.0202182	0.00201535	-0.0227711	0.0155441	0.0143174	0.0107181	0.0151947	0.00061002	0.0192581	0.0127124	0.0112173	0.00942671	0.0166079	0.0382999	-0.000517289	0.0174651
2.53345	Lifetime_fit-ROI3-ch1	-0.0272952	0.00247078	0.0254149	-0.021563	0.0209725	0.038732	0.0819736	0.0631891	0.0788669	0.0703752	0.0921716	0.0940357	0.0848929	0.0216446	0.0661358	-0.0253647	0.00711024	0.0222866	-0.0200903	-0.0174829	0.0111023	-0.0213609	0.0241661	-0.00129637	-0.0223445	0.0471505	-0.0123577	-0.000718549	-0.0338714	0.011043	0.0230542	-0.00560176	-0.00248898	-0.00313838	-0.00419455	0.000118928	-0.0147011	0.0274079	-0.00116367	-0.0363807	-0.00881434
2.52408	Lifetime_fit-ROI4-ch1	-0.00946593	0.00440478	-0.00843452	0.00596091	0.00753476	0.144926	0.160675	0.179359	0.158415	0.159997	0.142369	0.113075	0.114617	0.105966	0.0746799	0.0612969	0.0329202	0.0307597	0.0270671	0.030461	0.023508	0.02682	0.0314013	0.0195443	0.0161663	0.0255253	0.0232981	0.0172713	0.0286432	0.0227259	0.0192951	0.0252199	0.0281356	0.0278954	0.0267876	0.0174165	0.0185824	0.0152759	0.00868199	0.0136366	0.0012589
2.5447	Lifetime_fit-ROI5-ch1	0.0113777	0.00170332	-0.0113807	-0.00257311	0.000872821	0.0810586	0.0647949	0.065323	0.0923678	0.0833334	0.0643248	0.0406902	0.0439311	0.0440186	0.017279	0.0199319	0.0285522	0.0172258	0.0320775	0.039886	0.0131683	-0.00871343	0.0312159	0.0137413	0.0103267	0.0154727	0.00409556	-0.00736104	-0.00132077	0.0136211	0.0189316	0.025029	0.00492072	0.0292595	0.00706633	0.0151423	0.0155586	0.00328411	0.0236418	0.0065059	-0.00262923
2.51142	Lifetime_fit-ROI0-ch1	0.0197907	0.000408558	-0.00679036	-0.0141773	0.000768398	0.148873	0.166732	0.163975	0.169225	0.160772	0.106265	0.0974235	0.0976779	0.0722043	0.0645138	0.0234913	0.0098967	0.0178906	0.0150671	0.00714963	0.0189833	0.00259337	0.0119135	-0.00019826	0.000135506	0.00497978	0.0016932	-0.00340154	0.000187981	0.0121722	0.00420426	0.00791372	0.00451445	0.00710401	0.0106148	-0.00290029	0.00135401	-0.000390813	0.00858413	-0.00329329	0.0151847
2.53067	Lifetime_fit-ROI1-ch1	-0.00228909	-0.000828672	-0.000927107	0.00174924	0.00229563	0.120676	0.127197	0.137372	0.120305	0.102661	0.0938309	0.0827512	0.0609075	0.060038	0.0641394	0.0298076	0.0174979	0.034139	0.0207752	0.0172295	0.0329812	0.0085065	0.0209046	0.0166629	0.0118817	0.0147203	0.0268662	0.0108529	0.0152048	0.0146852	0.0111428	0.0233054	0.0161349	0.0236458	0.0113487	0.0211557	0.010947	0.0139996	0.0332193	0.0191453	0.00446894
2.52136	Lifetime_fit-ROI2-ch1	0.0015468	0.00833347	0.00219661	-0.00789023	-0.00418665	0.123973	0.142948	0.146751	0.153149	0.142546	0.12942	0.118223	0.1013	0.073691	0.0773749	0.0251259	0.0153106	0.0226792	0.017056	0.0040579	0.0142005	0.0114107	0.0119943	0.0138089	0.00827005	0.0249412	0.0223118	0.0158593	0.0155379	0.00394648	0.00153343	0.00409672	0.0111196	0.0153777	-0.00243936	0.00625568	-0.00173799	0.00637834	0.00761361	0.00726462	0.00679305
2.47669	Lifetime_fit-ROI3-ch1	0.00736809	0.00285437	-0.0149505	-0.00128684	0.00601487	0.150438	0.159733	0.149944	0.154844	0.131585	0.125211	0.116032	0.0904771	0.0826054	0.0672455	0.0168102	0.029998	0.021024	0.0139432	-0.00024771	-3.37577e-05	-0.000211644	0.00151069	0.0338889	0.0272589	0.0252796	0.0282728	0.0276868	0.0196045	0.0215094	0.02459	0.0310898	0.0297589	0.0236815	0.0216467	0.0221522	0.0127318	0.0246165	0.0224682	0.015736	0.0204142
2.52713	Lifetime_fit-ROI4-ch1	0.00545067	-0.00223246	0.00305985	-0.00442993	-0.00184813	0.1289	0.125527	0.127953	0.121446	0.109673	0.0884915	0.0874315	0.0485044	0.0572809	0.0410586	0.0186205	0.0341255	0.0289663	0.0210356	0.0151159	0.0207626	0.00666073	0.0175625	0.0338458	0.0217022	0.0352341	0.029785	0.0399648	0.0110827	0.0156378	0.0243598	0.0187645	0.0236349	0.0218693	0.0316161	0.0255553	0.00545751	0.00978872	0.024213	0.0132994	0.0197928
2.52501	Lifetime_fit-ROI5-ch1	-0.00689647	0.0026307	-0.000100099	-0.00188016	0.00624603	0.159774	0.175376	0.149975	0.151046	0.150589	0.140499	0.103176	0.0757374	0.069954	0.0514992	0.0220265	0.0158419	0.0166047	0.0126167	0.0113725	0.00454406	0.0184101	0.0156443	0.0224093	0.00570293	0.0138345	0.0161682	0.00557236	0.0193634	0.0265744	0.0190471	0.0193601	0.0191013	0.00333249	-0.00134913	0.00627481	-0.00256646	0.0193905	-0.00192162	-0.00414485	0.018609
2.49715	Lifetime_fit-ROI0-ch1	0.00894084	0.000670255	-0.0136406	0.00136273	0.00266681	0.180605	0.182815	0.167576	0.144451	0.102523	0.0696145	0.059877	0.0409308	0.0200689	0.00943613	0.0192756	0.0282987	0.0311966	0.0243098	0.0160502	0.0130798	0.00229664	0.0134398	0.0159014	0.0142789	0.0167886	0.0271752	0.0306774	0.0309382	0.0375204	0.0435987	0.0422581	0.0198957	0.0121444	0.0232757	0.0170012	0.0141539	0.0165961	0.0178266	0.0124149	0.0103381
2.47665	Lifetime_fit-ROI1-ch1	0.00949063	-0.00517711	-0.0109021	-0.00333273	0.00992127	0.107642	0.118244	0.123772	0.110621	0.094974	0.0697812	0.0370193	0.0403809	0.0243444	0.0149967	0.0603552	0.0500814	0.0159783	0.0480853	0.026855	0.0290391	0.0228147	0.00293765	0.0242703	0.0110384	0.0178523	0.0171738	0.029624	0.0265832	0.028933	0.0342909	0.0361516	0.03435	0.00398999	0.0129357	0.0197954	0.0305108	-0.00398004	0.0214912	-0.00169664	0.0202424
2.47938	Lifetime_fit-ROI2-ch1	0.0108142	0.00412424	-0.0132089	-0.00902383	0.00729424	0.154045	0.171578	0.167722	0.163094	0.136306	0.121219	0.100002	0.0935184	0.0617382	0.0556232	0.0497866	0.042431	0.029129	0.0355207	0.0267666	0.0234289	0.0217143	0.0321047	0.0236708	0.0301196	0.031507	0.0494318	0.048029	0.0442031	0.0454361	0.0599219	0.0481332	0.0476696	0.0224573	0.00847426	0.0290277	0.0384477	0.0295638	0.0338146	0.0108913	-0.00516661
2.52244	Lifetime_fit-ROI3-ch1	-0.00569473	-0.00330619	0.00152146	0.0010671	0.00641236	0.133241	0.143811	0.125831	0.11473	0.0709505	0.0507257	0.0387726	0.0502766	0.00955781	0.0238074	0.0395558	0.0324139	0.0254514	0.0268473	0.024595	0.0214098	0.029854	0.0216026	0.0405545	0.029143	0.0225073	0.0347761	0.055543	0.037151	0.0311972	0.0397274	0.0305654	0.0357539	0.0556149	0.0335492	0.0233652	0.0263855	0.0375651	0.030682	0.0238487	0.021346
2.46791	Lifetime_fit-ROI0-ch1	0.00506613	-0.000813908	0.00618615	-0.00420825	-0.00623012	0.157133	0.15512	0.172299	0.154949	0.126865	0.114071	0.0862604	0.0666911	0.0483263	0.0305956	0.0228021	0.0218024	0.0161556	0.021741	0.0250045	0.016292	0.0293327	0.0273727	0.0268851	0.0239703	0.0265984	0.0259174	0.0282956	0.0260201	0.0226575	0.0311514	0.031133	0.0347788	0.0294007	0.0309017	0.0282255	0.0307064	0.0390201	0.0225788	0.0322948	0.0363971
2.49334	Lifetime_fit-ROI1-ch1	0.0137808	0.00754886	-0.023816	0.00967206	-0.0071857	0.139904	0.148396	0.145954	0.15899	0.149935	0.120271	0.110597	0.0817891	0.0607859	0.0624366	0.0244769	0.0168924	0.0292376	0.0257654	0.0189019	0.0234901	0.0232984	0.0213373	0.0250902	0.015464	0.0107086	0.0207405	0.00676532	0.00897297	0.0105164	0.0131627	0.0196637	0.0334084	0.00844767	0.00170783	0.00273966	0.0130889	0.0218884	0.0216431	0.0235698	0.0395938
2.50142	Lifetime_fit-ROI2-ch1	0.00165882	-0.00519471	0.00630382	-0.00767561	0.00490768	0.158398	0.165625	0.169476	0.177529	0.172376	0.147993	0.136585	0.104222	0.0689388	0.0850825	0.0446297	0.035764	0.040355	0.0168875	0.0165925	0.0268637	0.0270233	0.0261357	0.0213363	0.0264905	0.0262542	0.0226073	0.027947	0.0342801	0.0216635	0.043663	0.029743	0.0352173	0.0475273	0.0327678	0.0108971	0.0233213	0.0253289	0.0293221	0.0126667	0.0232151
2.48423	Lifetime_fit-ROI3-ch1	-0.00203609	0.00398409	-0.00054264	-0.000732213	-0.000673145	0.173457	0.172228	0.180185	0.173426	0.17989	0.165507	0.141977	0.120829	0.0986195	0.0716073	0.0451686	0.0189023	0.0209085	0.0136252	0.0230777	0.0201756	0.032754	0.0291416	0.0155597	0.0239404	0.020008	0.0214571	0.0223405	0.0155681	0.0202993	0.0218119	0.0278298	0.0317629	0.0229969	0.0320835	0.024021	0.0304236	0.0295886	0.0298227	0.0288288	0.0323064
2.47027	Lifetime_fit-ROI4-ch1	0.00213951	0.00224292	-0.0121134	-0.00322766	0.0109586	0.145726	0.161142	0.146884	0.137129	0.10907	0.0732568	0.0630961	0.0342884	0.0403164	0.0193376	0.0222314	0.0117518	0.0234561	0.0174516	0.0214117	0.0169036	0.0188536	0.0193698	0.0110498	0.0150356	0.00861751	0.0117221	-0.0115426	0.0231669	0.0205196	0.0128625	0.0224059	0.015783	0.0217752	0.0226893	0.0248044	0.00497979	0.0135455	0.019548	0.00908392	0.0204213
2.50819	Lifetime_fit-ROI5-ch1	0.000627099	0.00403359	0.00951864	-0.0052461	-0.00893322	0.148762	0.145506	0.150815	0.168081	0.141756	0.0882109	0.126895	0.0927719	0.0353557	0.0651809	0.0322125	0.00902904	0.0193488	0.0321525	0.0222649	0.0154669	0.0247946	0.00491659	0.0249649	0.0118012	0.0182448	0.0248855	-0.0167446	0.0105379	0.0430835	0.0120492	-0.0128544	0.00416091	0.0147052	0.00741792	0.0439553	0.0335812	0.0216921	0.0112327	0.0219078	0.016326
2.50655	Lifetime_fit-ROI6-ch1	-0.00519882	-0.00707507	0.0214543	0.00420635	-0.0133867	0.174639	0.133681	0.138954	0.160306	0.12855	0.130447	0.0910058	0.0703348	0.0497375	0.0616175	0.0255695	0.00406055	0.0191719	0.0315626	0.0132109	0.0260594	0.0235449	0.00738115	0.0405041	-0.0154617	0.0164736	0.0299815	0.00487063	0.0254884	-0.0415204	0.0150144	0.0182688	0.0258611	0.0262804	0.0141729	0.0192803	0.00805224	0.0499581	0.0112607	0.0160622	0.0279756
2.50997	Lifetime_fit-ROI7-ch1	0.00524652	0.00345859	-0.00178252	0.0028092	-0.0097318	0.159534	0.170687	0.145186	0.162764	0.123873	0.110569	0.0795074	0.0497141	0.0289944	0.0321939	0.0294273	0.0267502	0.0401758	0.0147961	0.0237676	0.0371168	0.0258702	0.0479059	0.0134611	0.0400991	0.0372654	0.0152904	0.0135793	0.0189499	0.00394746	0.0306359	0.0296078	0.0229943	0.0249997	0.024798	0.0183879	0.0300356	0.019147	0.0275442	0.0249949	0.021101
2.50746	Lifetime_fit-ROI8-ch1	-0.00844492	-0.0127088	0.00452521	0.00572963	0.0108989	0.177407	0.155217	0.167853	0.15995	0.131955	0.138326	0.107551	0.0717674	0.0505311	0.0412958	0.0154485	0.0285241	0.0131954	0.0187128	0.0347633	0.011643	0.00486356	0.0284622	0.0107781	0.00925741	0.0157874	0.00841882	0.0281814	0.0312795	0.0219441	0.0066682	0.043697	0.0346094	0.0392257	0.0252061	0.0218489	0.0221403	0.0135177	0.0254313	0.0199317	0.0281673

## Sheet: Fig1D_T286A
	Select-ROI	T1	T2	T3	T4	T5	T6	T7	T8	T9	T10	T11	T12	T13	T14	T15	T16	T17	T18	T19	T20	T21	T22	T23	T24	T25	T26	T27	T28	T29	T30	T31	T32	T33	T34	T35	T36	T37	T38	T39	T40	T41
	EGTA 10 mM															0.11	0.11	0.11	0.11	0.11	0.11	0.11	0.11	0.11	0.11	0.11	0.11	0.11	0.11	0.11	0.11	0.11	0.11	0.11	0.11	0.11	0.11	0.11	0.11	0.11	0.11	0.11
sample#	Iono 3 μM					0.13	0.13	0.13	0.13	0.13	0.13	0.13	0.13	0.13	0.13	0.13	0.13	0.13	0.13	0.13	0.13	0.13	0.13	0.13	0.13	0.13	0.13	0.13	0.13	0.13	0.13	0.13	0.13	0.13	0.13	0.13	0.13	0.13	0.13	0.13	0.13	0.13
44	EGTA 10 mM															2.65	2.65	2.65	2.65	2.65	2.65	2.65	2.65	2.65	2.65	2.65	2.65	2.65	2.65	2.65	2.65	2.65	2.65	2.65	2.65	2.65	2.65	2.65	2.65	2.65	2.65	2.65
	Iono 3 μM					2.68	2.68	2.68	2.68	2.68	2.68	2.68	2.68	2.68	2.68	2.68	2.68	2.68	2.68	2.68	2.68	2.68	2.68	2.68	2.68	2.68	2.68	2.68	2.68	2.68	2.68	2.68	2.68	2.68	2.68	2.68	2.68	2.68	2.68	2.68	2.68	2.68
	Time (sec)	0	31.008	61.493	91.997	122.496	152.946	183.411	213.905	244.411	283.125	313.625	344.167	374.678	405.182	435.659	466.174	496.739	527.23	557.771	588.251	618.82	649.304	679.803	710.279	740.827	771.303	801.872	832.334	862.867	893.403	923.98	954.396	984.925	1015.33	1045.62	1076.14	1106.62	1137.06	1167.53	1198.05	1228.55
	Time (min)	0	0.5168	1.02488	1.53328	2.0416	2.5491	3.05685	3.56508	4.07352	4.71875	5.22708	5.73612	6.24463	6.75303	7.26098	7.76957	8.27898	8.78717	9.29618	9.80418	10.3137	10.8217	11.3301	11.838	12.3471	12.8551	13.3645	13.8722	14.3811	14.89	15.3997	15.9066	16.4154	16.9222	17.4271	17.9356	18.4437	18.9511	19.4589	19.9675	20.4758
Iono 3uM	Mean	2.4947	2.49742	2.50154	2.49927	2.50314	2.39588	2.41663	2.44271	2.45476	2.45872	2.4641	2.46966	2.47356	2.47368	2.47763	2.48191	2.48843	2.48828	2.48631	2.48579	2.48755	2.48697	2.48632	2.4877	2.49071	2.4873	2.48958	2.49169	2.48977	2.49008	2.48807	2.48693	2.49275	2.49109	2.48589	2.49009	2.48932	2.49095	2.49112	2.48963	2.48659
44	SEM	0.00514415	0.00504145	0.00484499	0.00536267	0.00542332	0.00905597	0.00908553	0.00855738	0.00799957	0.0070567	0.00680444	0.00655258	0.00564972	0.00605422	0.00626684	0.00594407	0.0060576	0.00618538	0.00625077	0.00612957	0.00625601	0.00589371	0.00583144	0.0056233	0.00617219	0.00580492	0.0058524	0.00643572	0.00621915	0.00605019	0.00546642	0.00579374	0.00556347	0.00605653	0.00591627	0.00636761	0.00628695	0.00578036	0.00616699	0.00663487	0.00655889
delta LifeTime	2.49922	0.00451375	0.00179383	-0.00232808	-5.90514e-05	-0.00392045	0.103333	0.0825811	0.0565079	0.0444536	0.0404974	0.0351194	0.029552	0.0256593	0.0255375	0.0215869	0.017303	0.010789	0.0109322	0.0129033	0.0134297	0.011662	0.0122457	0.0128989	0.0115186	0.00850685	0.0119109	0.00963726	0.0075272	0.00944588	0.00913594	0.0111457	0.0122853	0.00646485	0.00812518	0.0133246	0.00912319	0.00989102	0.00827052	0.00809136	0.00958442	0.0126223
yn051e	Lifetime_fit-ROI0-ch1	2.52807	2.53716	2.5401	2.53352	2.54114	2.4535	2.49758	2.51876	2.51109	2.5146	2.52026	2.52234	2.52137	2.51709	2.51683	2.52316	2.52862	2.52757	2.51062	2.52884	2.51613	2.51892	2.51525	2.51901	2.51476	2.52764	2.51929	2.53091	2.51862	2.52809	2.5252	2.52706	2.5364	2.52193	2.52424	2.51939	2.52197	2.529	2.51745	2.52358	2.53222
yn051e	Lifetime_fit-ROI1-ch1	2.52551	2.52036	2.53233	2.53816	2.52939	2.44388	2.4829	2.50394	2.51575	2.51649	2.51948	2.51918	2.52526	2.51913	2.51691	2.51791	2.51779	2.51392	2.52475	2.52824	2.5229	2.52203	2.51518	2.52219	2.5154	2.52496	2.5212	2.52388	2.51247	2.51842	2.5162	2.51342	2.51588	2.52179	2.51637	2.51748	2.52285	2.53056	2.53315	2.53505	2.53656
yn051e	Lifetime_fit-ROI2-ch1	2.50533	2.50164	2.51655	2.51331	2.51986	2.42917	2.47267	2.4954	2.50788	2.49546	2.50497	2.49409	2.50492	2.4949	2.49474	2.50976	2.50187	2.50853	2.50034	2.50469	2.50468	2.50069	2.50255	2.50762	2.51204	2.5014	2.51455	2.5178	2.50692	2.51249	2.50825	2.49537	2.50973	2.50307	2.5161	2.5175	2.50504	2.51229	2.52283	2.53246	2.50758
yn051e	Lifetime_fit-ROI3-ch1	2.55798	2.55993	2.56345	2.57453	2.55686	2.49493	2.5074	2.54693	2.5505	2.56015	2.54994	2.54731	2.55938	2.56506	2.55132	2.57684	2.56749	2.57314	2.57229	2.5563	2.54319	2.55721	2.56383	2.55222	2.5479	2.5641	2.55277	2.57166	2.55015	2.56711	2.55648	2.55849	2.54819	2.56788	2.55751	2.55797	2.55703	2.54594	2.55091	2.56118	2.53255
yn051e	Lifetime_fit-ROI4-ch1	2.55309	2.53402	2.54169	2.55656	2.54746	2.4795	2.50991	2.55653	2.55139	2.5462	2.53718	2.55627	2.52576	2.55475	2.55667	2.56421	2.53241	2.56031	2.56262	2.55734	2.54337	2.54339	2.54075	2.5507	2.57265	2.5451	2.54883	2.5415	2.54733	2.53583	2.53908	2.54838	2.52964	2.54868	2.56184	2.54449	2.54806	2.53471	2.5612	2.56725	2.55747
yn052l	Lifetime_fit-ROI0-ch1	2.53059	2.53734	2.52641	2.53039	2.5334	2.43141	2.43266	2.44081	2.43443	2.43867	2.48368	2.50276	2.51521	2.49975	2.53708	2.50647	2.5196	2.51668	2.51056	2.51453	2.54617	2.54456	2.5263	2.51294	2.52891	2.51628	2.50999	2.53765	2.52052	2.53323	2.52519	2.50131	2.52282	2.53004	2.52271	2.52656	2.52582	2.51164	2.5329	2.53948	2.54854
yn052l	Lifetime_fit-ROI1-ch1	2.52455	2.52275	2.51396	2.52236	2.52532	2.43339	2.419	2.40772	2.4052	2.40097	2.39134	2.40853	2.43304	2.45138	2.47437	2.4991	2.50956	2.49142	2.49782	2.49432	2.51281	2.51831	2.50508	2.49144	2.49726	2.49739	2.49762	2.50554	2.50164	2.4868	2.51517	2.50325	2.50577	2.5155	2.4936	2.50156	2.51207	2.48367	2.49636	2.5179	2.49153
yn052l	Lifetime_fit-ROI2-ch1	2.48816	2.4804	2.49053	2.4904	2.48749	2.35951	2.38419	2.41946	2.42905	2.44122	2.44409	2.44998	2.45169	2.44794	2.45489	2.46699	2.46169	2.45421	2.46028	2.45601	2.47138	2.46426	2.46345	2.45465	2.45598	2.4764	2.46176	2.45663	2.45756	2.46501	2.46756	2.46354	2.46344	2.4626	2.47436	2.47295	2.47108	2.47209	2.46934	2.45555	2.46346
yn052l	Lifetime_fit-ROI3-ch1	2.4717	2.46173	2.4714	2.47242	2.46947	2.35957	2.40524	2.42793	2.43496	2.4313	2.44066	2.44568	2.44855	2.4452	2.45078	2.46984	2.46678	2.46914	2.47467	2.47333	2.47477	2.46202	2.46608	2.46395	2.46863	2.47023	2.45591	2.46958	2.45567	2.46896	2.46858	2.46416	2.45851	2.46659	2.45669	2.46317	2.47482	2.46636	2.45525	2.46818	2.45696
yn052l	Lifetime_fit-ROI4-ch1	2.50899	2.49654	2.50267	2.51062	2.5088	2.4162	2.42935	2.46734	2.47181	2.46316	2.48052	2.49109	2.49865	2.49538	2.48297	2.50543	2.5052	2.50873	2.49442	2.49509	2.50672	2.50043	2.50911	2.49212	2.49935	2.49645	2.5012	2.49963	2.4986	2.50385	2.48205	2.49609	2.50492	2.48434	2.49086	2.5072	2.48594	2.49505	2.4992	2.4974	2.48662
yn052l	Lifetime_fit-ROI5-ch1	2.52553	2.54472	2.52728	2.55118	2.56058	2.42146	2.43019	2.44669	2.44866	2.46438	2.46088	2.47124	2.49364	2.49825	2.5017	2.51886	2.5302	2.5301	2.5405	2.52785	2.52755	2.53296	2.52182	2.53979	2.54015	2.5298	2.54878	2.52463	2.53719	2.54248	2.54626	2.53825	2.52947	2.52475	2.54227	2.54053	2.5413	2.54256	2.5442	2.54805	2.54287
yn052l	Lifetime_fit-ROI6-ch1	2.51621	2.53324	2.52633	2.50048	2.52223	2.43304	2.42998	2.45036	2.47214	2.47668	2.48	2.48033	2.50937	2.49304	2.49438	2.51564	2.51442	2.51728	2.50716	2.52965	2.53064	2.51975	2.50351	2.49821	2.5204	2.52577	2.51159	2.54373	2.53014	2.53123	2.531	2.54113	2.53271	2.53618	2.52541	2.54283	2.5308	2.50473	2.5219	2.5247	2.52625
yn052l	Lifetime_fit-ROI7-ch1	2.5549	2.53935	2.54658	2.55212	2.54593	2.52989	2.49786	2.52987	2.52869	2.52686	2.48955	2.52256	2.50404	2.51123	2.52139	2.50709	2.56582	2.55927	2.5762	2.53929	2.53011	2.55219	2.53153	2.54447	2.5669	2.55998	2.56157	2.59207	2.59949	2.50727	2.52405	2.52674	2.59126	2.5819	2.53823	2.58285	2.57225	2.55103	2.5546	2.56412	2.55627
yn052l	Lifetime_fit-ROI8-ch1	2.54124	2.56574	2.54282	2.5509	2.55294	2.47066	2.48757	2.51604	2.55458	2.50425	2.53134	2.5164	2.50169	2.52319	2.53929	2.54414	2.53276	2.54594	2.54133	2.53157	2.54991	2.53755	2.53769	2.54245	2.52873	2.54467	2.54843	2.55417	2.56444	2.59627	2.51961	2.55984	2.5158	2.54893	2.53583	2.5263	2.56953	2.5572	2.55125	2.54681	2.53552
yn052l	Lifetime_fit-ROI9-ch1	2.47597	2.46629	2.47001	2.44606	2.45993	2.3058	2.32957	2.35826	2.37273	2.38153	2.39356	2.41657	2.44183	2.42469	2.44263	2.4531	2.45706	2.46297	2.47347	2.46616	2.4499	2.44198	2.43622	2.43222	2.44599	2.44702	2.44767	2.45516	2.45389	2.43734	2.4397	2.44371	2.45093	2.44505	2.44498	2.45101	2.44675	2.45596	2.44163	2.44806	2.43651
yn055e	Lifetime_fit-ROI0-ch1	2.49475	2.50295	2.51632	2.49658	2.50173	2.41685	2.41724	2.44984	2.45568	2.45107	2.45956	2.45928	2.45282	2.46007	2.45945	2.49988	2.48588	2.49158	2.47902	2.48814	2.48596	2.46764	2.49301	2.48991	2.49111	2.48807	2.48742	2.48698	2.47953	2.49703	2.48488	2.49551	2.49836	2.48828	2.4876	2.48433	2.47942	2.48165	2.48415	2.4756	2.48642
yn055e	Lifetime_fit-ROI1-ch1	2.46555	2.48314	2.50595	2.47472	2.46972	2.41036	2.41028	2.40558	2.42019	2.41953	2.41434	2.41486	2.44361	2.45023	2.45074	2.45187	2.4779	2.47084	2.47346	2.46954	2.47626	2.47909	2.47609	2.48802	2.49066	2.47149	2.47341	2.47779	2.47496	2.47961	2.47393	2.49299	2.4842	2.49606	2.48297	2.48635	2.49133	2.48117	2.49881	2.48875	2.48571
yn055e	Lifetime_fit-ROI2-ch1	2.51416	2.52684	2.53265	2.52907	2.53713	2.44137	2.43832	2.46193	2.44819	2.47194	2.4921	2.5005	2.4991	2.50617	2.50545	2.50723	2.52169	2.54321	2.51851	2.53797	2.54334	2.5131	2.53513	2.53597	2.54098	2.52975	2.53511	2.53085	2.5372	2.5231	2.50894	2.52107	2.52185	2.51419	2.5235	2.51158	2.52386	2.52675	2.52575	2.54111	2.52291
yn055e	Lifetime_fit-ROI3-ch1	2.50583	2.50875	2.51535	2.51109	2.52698	2.38053	2.4031	2.43787	2.44581	2.45888	2.46874	2.45911	2.48503	2.47778	2.48328	2.49759	2.50762	2.49544	2.50572	2.49575	2.50384	2.50248	2.51218	2.51145	2.50218	2.50324	2.50772	2.50354	2.50826	2.49815	2.49941	2.50818	2.50015	2.49739	2.50795	2.50588	2.50316	2.50892	2.50509	2.50094	2.49217
yn055e	Lifetime_fit-ROI4-ch1	2.49267	2.5169	2.50214	2.50818	2.50404	2.41792	2.45079	2.47247	2.47385	2.48591	2.48315	2.49035	2.49017	2.48855	2.49848	2.49575	2.5187	2.50024	2.50926	2.51505	2.51704	2.51075	2.50491	2.51539	2.52407	2.49917	2.51134	2.50274	2.51654	2.49719	2.50158	2.50714	2.50087	2.49929	2.5045	2.49405	2.49954	2.50993	2.50944	2.50845	2.50461
yn055e	Lifetime_fit-ROI5-ch1	2.46486	2.4829	2.46435	2.46743	2.46448	2.36133	2.37993	2.40411	2.41906	2.40864	2.42044	2.43439	2.43717	2.4382	2.44021	2.45258	2.46059	2.46378	2.47114	2.48133	2.47933	2.501	2.48781	2.50238	2.50258	2.46646	2.45833	2.46347	2.47414	2.46631	2.47949	2.46093	2.45756	2.46434	2.45904	2.45909	2.47037	2.47264	2.47493	2.4717	2.46098
yn055e	Lifetime_fit-ROI6-ch1	2.46729	2.47755	2.48895	2.48093	2.48198	2.34145	2.34898	2.37164	2.38691	2.38544	2.41311	2.41904	2.43338	2.43575	2.43775	2.46153	2.46966	2.47017	2.48106	2.47749	2.4828	2.49593	2.47505	2.48942	2.47206	2.47095	2.46999	2.4764	2.46836	2.47379	2.46962	2.45555	2.46682	2.47103	2.4636	2.46712	2.46754	2.47418	2.47019	2.46073	2.47199
yn055e	Lifetime_fit-ROI7-ch1	2.53036	2.50727	2.54016	2.50827	2.55421	2.40358	2.43408	2.46769	2.49636	2.491	2.47454	2.50554	2.50384	2.49516	2.49579	2.52747	2.51511	2.52408	2.51372	2.51376	2.51792	2.52461	2.50116	2.50768	2.5313	2.52265	2.53083	2.51691	2.52544	2.52341	2.51705	2.52426	2.51813	2.5201	2.52595	2.53462	2.52325	2.52186	2.521	2.50833	2.52455
yn055k	Lifetime_fit-ROI0-ch1	2.45004	2.4511	2.44619	2.45455	2.4527	2.32817	2.38602	2.42359	2.43149	2.44522	2.43585	2.43103	2.43608	2.43097	2.4272	2.44262	2.43576	2.44171	2.42667	2.44016	2.43391	2.44068	2.44187	2.43815	2.4346	2.43657	2.43953	2.4333	2.43965	2.44085	2.43218	2.42699	2.43814	2.43038	2.4273	2.436	2.43389	2.43375	2.43974	2.43262	2.43633
yn055k	Lifetime_fit-ROI1-ch1	2.43436	2.43495	2.44065	2.43368	2.43336	2.3511	2.3934	2.42656	2.41589	2.42231	2.41135	2.41792	2.42223	2.41264	2.41806	2.43562	2.427	2.4237	2.43391	2.43024	2.43332	2.42559	2.42499	2.44197	2.42335	2.42877	2.42728	2.42445	2.4216	2.42731	2.431	2.42426	2.42885	2.42425	2.42849	2.42516	2.42223	2.41924	2.4219	2.41975	2.43168
yn055k	Lifetime_fit-ROI2-ch1	2.45531	2.45564	2.46502	2.45669	2.46719	2.33286	2.35308	2.37324	2.38795	2.40185	2.40485	2.41605	2.42995	2.41628	2.41992	2.43813	2.44499	2.43444	2.42581	2.44353	2.43045	2.44876	2.43749	2.44449	2.4361	2.43957	2.43947	2.43944	2.43915	2.44414	2.44695	2.4412	2.43936	2.44326	2.43408	2.44388	2.43682	2.43925	2.4358	2.44148	2.4415
yn055k	Lifetime_fit-ROI3-ch1	2.51714	2.52181	2.50068	2.52717	2.53567	2.42486	2.44401	2.48798	2.48112	2.48964	2.51348	2.51516	2.51071	2.48294	2.50521	2.4922	2.52221	2.49791	2.50375	2.50377	2.50643	2.50053	2.523	2.50889	2.50117	2.51974	2.51684	2.50947	2.49445	2.49634	2.49193	2.50535	2.50101	2.50924	2.51308	2.49532	2.50742	2.52005	2.51505	2.50447	2.51657
yn055k	Lifetime_fit-ROI4-ch1	2.5046	2.49699	2.51563	2.51078	2.51413	2.36638	2.40507	2.41228	2.43307	2.44535	2.45839	2.4493	2.45297	2.4603	2.44348	2.46182	2.48413	2.48365	2.48217	2.47807	2.48931	2.47268	2.47536	2.47451	2.47902	2.47994	2.47381	2.48172	2.47889	2.47389	2.484	2.4747	2.48195	2.47776	2.48698	2.47156	2.48538	2.48433	2.47244	2.48441	2.47638
yn055k	Lifetime_fit-ROI5-ch1	2.53021	2.52677	2.53121	2.53716	2.53179	2.45515	2.49144	2.52177	2.52445	2.5124	2.52919	2.52131	2.51204	2.51022	2.51536	2.5133	2.53654	2.52543	2.5135	2.50813	2.52897	2.51758	2.527	2.52538	2.52027	2.50025	2.52483	2.52857	2.53099	2.50653	2.52894	2.52087	2.51716	2.54376	2.52968	2.53408	2.55198	2.5223	2.5108	2.5276	2.53303
yn057c	Lifetime_fit-ROI0-ch1	2.46496	2.4715	2.47897	2.47428	2.48122	2.30607	2.31206	2.36376	2.38816	2.42521	2.43381	2.4221	2.42438	2.43446	2.42521	2.42917	2.44213	2.46742	2.45011	2.439	2.45976	2.44571	2.44265	2.44612	2.44203	2.45802	2.46021	2.44031	2.44807	2.44954	2.45797	2.46113	2.44492	2.45101	2.44549	2.43523	2.44556	2.43887	2.42694	2.44361	2.44299
yn057c	Lifetime_fit-ROI1-ch1	2.45816	2.45945	2.46826	2.4705	2.4651	2.30494	2.27837	2.28373	2.33037	2.37361	2.38646	2.4107	2.41501	2.43274	2.404	2.41405	2.43443	2.42556	2.43227	2.40784	2.41463	2.42062	2.42234	2.43911	2.42053	2.42684	2.42765	2.43386	2.43211	2.43204	2.43234	2.43924	2.44191	2.43984	2.44302	2.42257	2.42818	2.42324	2.42924	2.40621	2.42199
yn057c	Lifetime_fit-ROI2-ch1	2.509	2.5159	2.50182	2.50918	2.50284	2.33728	2.36362	2.42202	2.46066	2.46672	2.47194	2.45964	2.4704	2.47122	2.46758	2.46054	2.47899	2.48745	2.47965	2.46051	2.47495	2.46915	2.48611	2.48009	2.48331	2.48296	2.48804	2.48965	2.47931	2.49095	2.49669	2.4858	2.49832	2.49228	2.49112	2.47172	2.47019	2.48287	2.48051	2.47039	2.46439
yn057c	Lifetime_fit-ROI3-ch1	2.44075	2.44534	2.44861	2.45099	2.44436	2.29066	2.29724	2.34787	2.37026	2.39542	2.40211	2.40143	2.41198	2.40655	2.39935	2.4077	2.41076	2.4018	2.40105	2.39063	2.40061	2.40857	2.41169	2.42024	2.41465	2.4176	2.42231	2.41476	2.42357	2.42046	2.4168	2.43085	2.43728	2.42751	2.42256	2.4193	2.41229	2.42442	2.40566	2.40333	2.39526
yn057c	Lifetime_fit-ROI4-ch1	2.51152	2.49661	2.49285	2.51574	2.53064	2.38485	2.35979	2.42308	2.42788	2.46131	2.46881	2.44812	2.47091	2.46756	2.47857	2.48553	2.50822	2.51742	2.49865	2.45592	2.50833	2.47118	2.49086	2.48959	2.48337	2.49421	2.48727	2.51299	2.48722	2.49838	2.49599	2.50193	2.53061	2.49933	2.47488	2.49717	2.46169	2.48354	2.49223	2.48289	2.49611
yn057c	Lifetime_fit-ROI5-ch1	2.44653	2.4626	2.46797	2.46155	2.48432	2.28631	2.30088	2.36274	2.39669	2.41622	2.41084	2.41834	2.44211	2.42582	2.42069	2.41726	2.41194	2.41813	2.40286	2.40937	2.40373	2.42902	2.41622	2.44089	2.43722	2.41955	2.43369	2.41918	2.44884	2.43448	2.43213	2.42738	2.45581	2.43801	2.43583	2.41538	2.44841	2.43326	2.42856	2.41637	2.38757
yn057d	Lifetime_fit-ROI0-ch1	2.48014	2.47965	2.47901	2.47993	2.47823	2.31841	2.38257	2.44994	2.47304	2.48325	2.48312	2.47218	2.48338	2.48176	2.49966	2.46197	2.46799	2.4634	2.471	2.47326	2.47378	2.46669	2.472	2.47462	2.48231	2.48073	2.47434	2.47087	2.46693	2.4621	2.46865	2.47674	2.48295	2.47428	2.46397	2.46112	2.46381	2.4767	2.48341	2.47518	2.46651
yn057d	Lifetime_fit-ROI1-ch1	2.47844	2.47528	2.49271	2.47048	2.485	2.38341	2.43775	2.47247	2.49006	2.4696	2.4683	2.47963	2.47727	2.47136	2.48555	2.48342	2.48616	2.48707	2.47505	2.49664	2.46988	2.47639	2.48461	2.46648	2.47584	2.46629	2.46177	2.46443	2.47687	2.47659	2.46833	2.47115	2.47105	2.47083	2.48218	2.50054	2.47838	2.48698	2.4848	2.48122	2.4678
yn057d	Lifetime_fit-ROI2-ch1	2.45617	2.45525	2.44781	2.45176	2.46134	2.34091	2.38235	2.4215	2.43878	2.44447	2.44617	2.4391	2.45396	2.44232	2.45021	2.43598	2.44135	2.43708	2.43786	2.43548	2.44221	2.4328	2.43855	2.43501	2.43707	2.4343	2.43917	2.44307	2.43716	2.4363	2.44341	2.44676	2.43937	2.43523	2.43108	2.43625	2.44514	2.44427	2.44375	2.44392	2.4442
yn057d	Lifetime_fit-ROI3-ch1	2.4369	2.45156	2.45321	2.43614	2.42718	2.35157	2.39296	2.41977	2.41545	2.41104	2.40513	2.41425	2.41731	2.4036	2.42067	2.41859	2.40517	2.41939	2.41194	2.4221	2.40689	2.41812	2.41506	2.41544	2.42746	2.42057	2.43469	2.42716	2.41764	2.42723	2.42863	2.42899	2.4486	2.43115	2.41105	2.42479	2.41191	2.43424	2.43995	2.42498	2.41379
yn057d	Lifetime_fit-ROI4-ch1	2.49436	2.49101	2.48575	2.48521	2.48096	2.41649	2.44595	2.50062	2.47669	2.49907	2.50872	2.50077	2.50746	2.49234	2.50888	2.47064	2.48071	2.48442	2.50367	2.50639	2.4953	2.48522	2.48714	2.48294	2.48576	2.4883	2.51115	2.49735	2.50734	2.52389	2.51005	2.4653	2.50233	2.48091	2.49942	2.48417	2.49723	2.50619	2.49523	2.49117	2.52189
yn057d	Lifetime_fit-ROI5-ch1	2.47184	2.45783	2.48084	2.48386	2.48533	2.45832	2.49424	2.47712	2.46552	2.49057	2.47636	2.51754	2.50386	2.46481	2.5014	2.48619	2.49636	2.49378	2.47047	2.48417	2.45312	2.49757	2.47652	2.49022	2.4756	2.48024	2.48349	2.48683	2.48201	2.49318	2.49598	2.47095	2.49753	2.49705	2.48898	2.51152	2.51529	2.50811	2.5011	2.49855	2.49435
yn057d	Lifetime_fit-ROI6-ch1	2.52346	2.4901	2.5375	2.51618	2.52487	2.45535	2.49767	2.46803	2.55011	2.54477	2.54	2.51368	2.51482	2.54997	2.54354	2.49595	2.48965	2.51256	2.47842	2.50941	2.51604	2.4835	2.52745	2.51596	2.50774	2.48087	2.51485	2.49503	2.50086	2.49992	2.51149	2.54275	2.50798	2.52593	2.48015	2.54073	2.47845	2.52727	2.53413	2.51976	2.51346
yn057d	Lifetime_fit-ROI7-ch1	2.45142	2.53863	2.53551	2.48396	2.51119	2.47624	2.4528	2.42642	2.46304	2.40625	2.42685	2.466	2.44031	2.47543	2.48869	2.50327	2.50109	2.47095	2.49234	2.48506	2.46351	2.49254	2.47474	2.45444	2.51074	2.5055	2.51104	2.5211	2.48031	2.50184	2.47119	2.46122	2.53514	2.47915	2.44945	2.53128	2.48789	2.51419	2.52113	2.50034	2.49173
yn057d	Lifetime_fit-ROI8-ch1	2.5083	2.50109	2.51978	2.53901	2.53947	2.41422	2.46189	2.43749	2.45399	2.44498	2.48511	2.52356	2.45982	2.51565	2.48534	2.47774	2.51677	2.49268	2.50769	2.51267	2.51047	2.51291	2.4986	2.50992	2.54308	2.50163	2.49466	2.51756	2.51785	2.53458	2.53113	2.47502	2.51737	2.5269	2.48429	2.49145	2.50436	2.52864	2.50559	2.49012	2.49233
	mean	0.00451375	0.00179383	-0.00232808	-5.90514e-05	-0.00392045	0.103333	0.0825811	0.0565079	0.0444536	0.0404974	0.0351194	0.029552	0.0256593	0.0255375	0.0215869	0.017303	0.010789	0.0109322	0.0129033	0.0134297	0.011662	0.0122457	0.0128989	0.0115186	0.00850685	0.0119109	0.00963726	0.0075272	0.00944588	0.00913594	0.0111457	0.0122853	0.00646485	0.00812518	0.0133246	0.00912319	0.00989102	0.00827052	0.00809136	0.00958442	0.0126223
mean base	SEM	0.00150878	0.00163488	0.00147013	0.00121218	0.00125471	0.00583458	0.00651064	0.00617177	0.00555432	0.00498986	0.00441451	0.00402584	0.00342292	0.00277031	0.0032527	0.00257727	0.00217106	0.00233898	0.00258887	0.00292432	0.00255427	0.00251404	0.00215718	0.00234783	0.0025928	0.00189592	0.00196329	0.0024434	0.00240437	0.00259332	0.00200128	0.0021979	0.00232493	0.00206832	0.00221416	0.00293538	0.00266882	0.00226443	0.0025585	0.00280667	0.00300046
2.536	Lifetime_fit-ROI0-ch1	0.00792666	-0.00116445	-0.00409996	0.00248205	-0.00514429	0.0825015	0.0384185	0.0172372	0.024908	0.021399	0.0157434	0.0136564	0.0146306	0.0189053	0.0191663	0.0128387	0.00737866	0.00843218	0.0253828	0.00715692	0.0198707	0.0170836	0.0207496	0.0169882	0.0212428	0.00836245	0.0167046	0.00509358	0.0173753	0.00790889	0.0107978	0.00894112	-0.000399063	0.0140649	0.0117626	0.0166054	0.0140314	0.00699845	0.0185535	0.012422	0.0037813
2.52915	Lifetime_fit-ROI1-ch1	0.00363697	0.00878796	-0.0031759	-0.009014	-0.00023503	0.0852724	0.0462511	0.0252072	0.013405	0.012657	0.00966743	0.0099712	0.00389157	0.0100239	0.0122399	0.0112415	0.0113612	0.0152317	0.00440025	0.000910849	0.00624709	0.00711887	0.0139682	0.00695648	0.0137553	0.00419057	0.00794576	0.00526952	0.0166784	0.0107275	0.0129526	0.0157286	0.0132662	0.00736448	0.0127857	0.011668	0.00630455	-0.00140974	-0.00400134	-0.00590074	-0.00740754
2.51134	Lifetime_fit-ROI2-ch1	0.00601199	0.00969852	-0.00521365	-0.0019736	-0.00852326	0.0821645	0.0386667	0.0159401	0.00346085	0.0158805	0.00637312	0.0172473	0.0064155	0.0164406	0.0166006	0.00158074	0.00946869	0.00281165	0.0110018	0.00665153	0.00666048	0.0106513	0.00878967	0.00372351	-0.000704944	0.00994309	-0.0032147	-0.00645651	0.00442222	-0.00115561	0.00309131	0.0159719	0.00160524	0.008269	-0.00476025	-0.0061571	0.00630187	-0.000949241	-0.0114944	-0.0211263	0.00375775
2.56255	Lifetime_fit-ROI3-ch1	0.00457232	0.00261848	-0.000897846	-0.0119779	0.00568496	0.0676221	0.0551525	0.0156218	0.0120525	0.00240358	0.0126126	0.0152363	0.00316705	-0.00250832	0.0112241	-0.0142947	-0.0049417	-0.0105956	-0.00973664	0.00624422	0.0193567	0.00533725	-0.0012775	0.0103327	0.0146476	-0.00154999	0.00977521	-0.00911319	0.0123957	-0.00456305	0.00606479	0.0040588	0.0143636	-0.00533246	0.00503584	0.00458071	0.00551812	0.0166129	0.0116404	0.00136478	0.0299983
2.54656	Lifetime_fit-ROI4-ch1	-0.00652439	0.0125468	0.00487273	-0.00999371	-0.000901455	0.0670646	0.0366519	-0.0099703	-0.00482349	0.000360585	0.00938282	-0.00970647	0.020801	-0.0081861	-0.0101076	-0.0176466	0.0141499	-0.0137469	-0.0160588	-0.0107748	0.00318841	0.00316781	0.0058119	-0.00413262	-0.026091	0.00146747	-0.00226569	0.00505943	-0.000771845	0.0107294	0.00748275	-0.00181657	0.0169233	-0.00212003	-0.0152821	0.00207426	-0.00149775	0.011852	-0.0146344	-0.0206902	-0.010904
2.53163	Lifetime_fit-ROI0-ch1	0.00103754	-0.00570896	0.00521645	0.00123185	-0.00177688	0.100217	0.0989713	0.0908192	0.0971983	0.0929552	0.0479465	0.0288617	0.0164138	0.0318793	-0.00545294	0.0251599	0.0120288	0.0149432	0.0210685	0.0170946	-0.0145422	-0.0129362	0.0053269	0.0186883	0.00271805	0.0153438	0.0216381	-0.00602335	0.0111111	-0.00160619	0.00643588	0.0303172	0.00881008	0.00158503	0.00891497	0.00506879	0.00580802	0.019988	-0.00127398	-0.00785739	-0.0169149
2.52179	Lifetime_fit-ROI1-ch1	-0.00276655	-0.000960606	0.00782728	-0.000570949	-0.00352918	0.0883996	0.10279	0.114069	0.116585	0.120819	0.130443	0.113253	0.0887489	0.0704033	0.0474131	0.0226912	0.012225	0.0303713	0.0239652	0.027463	0.00897302	0.00347464	0.0167054	0.0303427	0.0245254	0.0243986	0.0241665	0.0162493	0.0201448	0.0349901	0.00661493	0.0185368	0.0160159	0.00629097	0.028192	0.0202271	0.00971347	0.038118	0.0254236	0.00389054	0.0302598
2.4874	Lifetime_fit-ROI2-ch1	-0.000766786	0.00699654	-0.00312935	-0.0030075	-9.2908e-05	0.127889	0.103211	0.0679411	0.0583522	0.0461776	0.0433114	0.0374187	0.0357069	0.0394554	0.0325044	0.0204041	0.0257029	0.0331836	0.0271174	0.0313903	0.0160168	0.0231334	0.0239518	0.0327437	0.0314162	0.0109956	0.0256333	0.0307686	0.0298415	0.0223915	0.0198361	0.0238586	0.0239535	0.0247956	0.0130359	0.0144491	0.0163154	0.0153066	0.0180572	0.0318459	0.0239399
2.46934	Lifetime_fit-ROI3-ch1	-0.00235551	0.00761517	-0.00205836	-0.00307503	-0.00012628	0.109774	0.0641022	0.0414169	0.0343809	0.0380426	0.0286826	0.0236596	0.0207948	0.0241428	0.0185599	-0.000497076	0.0025681	0.000200967	-0.00532744	-0.00398321	-0.00542101	0.00732219	0.00326052	0.00539232	0.000719538	-0.000882631	0.0134383	-0.000235994	0.0136724	0.000386591	0.000767457	0.00518616	0.0108371	0.00275014	0.0126549	0.00617111	-0.00547531	0.00298777	0.0140941	0.00116611	0.0123841
2.50552	Lifetime_fit-ROI4-ch1	-0.00346579	0.00898145	0.0028541	-0.00509359	-0.00327618	0.0893245	0.076169	0.038179	0.0337114	0.0423639	0.0250046	0.0144366	0.00687587	0.0101431	0.0225582	9.48365e-05	0.000324375	-0.00320121	0.0111084	0.0104327	-0.00119964	0.00509315	-0.00358753	0.0134087	0.00617358	0.00906932	0.00431952	0.00589362	0.00692353	0.00167255	0.0234727	0.00942951	0.00060377	0.0211805	0.0146635	-0.00168049	0.0195889	0.0104743	0.00632478	0.00811916	0.0188993
2.54186	Lifetime_fit-ROI5-ch1	0.01633	-0.00286025	0.0145824	-0.00932648	-0.0187257	0.120398	0.111669	0.0951656	0.0931968	0.0774729	0.0809746	0.0706187	0.0482222	0.0436091	0.0401589	0.0229968	0.0116603	0.0117558	0.00135877	0.0140078	0.0143038	0.00890087	0.0200333	0.00206331	0.00170661	0.0120598	-0.00692696	0.0172251	0.00466896	-0.000624351	-0.00440679	0.00361099	0.0123861	0.017108	-0.000411437	0.00132357	0.000556773	-0.000700313	-0.00233784	-0.00619588	-0.00100874
2.5197	Lifetime_fit-ROI6-ch1	0.00349169	-0.0135453	-0.00662838	0.0192165	-0.00253445	0.0866554	0.0897147	0.0693331	0.0475616	0.043016	0.0396997	0.0393646	0.0103242	0.0266613	0.025314	0.00405918	0.00527967	0.00241628	0.0125411	-0.00995629	-0.0109455	-5.64457e-05	0.0161869	0.0214835	-0.000699037	-0.00606811	0.00810775	-0.0240354	-0.0104396	-0.0115355	-0.0113042	-0.0214338	-0.0130154	-0.0164817	-0.00571259	-0.0231347	-0.0111027	0.0149703	-0.00220233	-0.00499918	-0.00655644
2.54777	Lifetime_fit-ROI7-ch1	-0.00712315	0.00842502	0.00119779	-0.00434737	0.00184772	0.0178857	0.0499176	0.0179031	0.0190895	0.0209179	0.0582277	0.0252165	0.0437387	0.03654	0.0263817	0.0406825	-0.0180497	-0.0114986	-0.0284303	0.00848527	0.0176661	-0.00441846	0.0162426	0.00330047	-0.0191279	-0.0122102	-0.0137976	-0.044298	-0.0517122	0.0405072	0.0237233	0.0210325	-0.043483	-0.0341303	0.00954751	-0.0350726	-0.0244771	-0.00325486	-0.00682416	-0.0163449	-0.00849596
2.55073	Lifetime_fit-ROI8-ch1	0.00948359	-0.0150106	0.00791114	-0.000172425	-0.00221172	0.0800641	0.0631628	0.0346911	-0.00385115	0.0464813	0.0193864	0.0343249	0.0490348	0.0275366	0.0114352	0.0065885	0.0179683	0.0047884	0.00940017	0.019156	0.000813505	0.0131736	0.0130409	0.00827949	0.0219974	0.0060558	0.00229585	-0.00344177	-0.0137069	-0.0455435	0.0311163	-0.00911469	0.0349302	0.00179643	0.0148982	0.0244246	-0.0188004	-0.00647501	-0.000521298	0.00391685	0.0152096
2.46365	Lifetime_fit-ROI9-ch1	-0.0123179	-0.0026412	-0.00635938	0.0175935	0.00372498	0.157851	0.134087	0.105391	0.0909234	0.0821201	0.0700972	0.0470839	0.0218238	0.0389638	0.0210224	0.0105505	0.00658866	0.000680057	-0.00982087	-0.00251098	0.0137539	0.0216712	0.0274373	0.0314368	0.0176592	0.0166358	0.0159834	0.00849489	0.0097601	0.0263084	0.0239486	0.0199474	0.012721	0.018602	0.0186728	0.0126402	0.0169004	0.007691	0.0220229	0.0155913	0.0271389
2.50247	Lifetime_fit-ROI0-ch1	0.00771446	-0.000483498	-0.0138533	0.00588624	0.000736144	0.0856133	0.0852325	0.0526247	0.0467908	0.0513955	0.0429099	0.0431836	0.0496509	0.042396	0.0430142	0.00258454	0.0165911	0.0108865	0.0234494	0.0143259	0.01651	0.0348269	0.00945804	0.0125617	0.0113627	0.0143985	0.0150511	0.015493	0.0229388	0.00543831	0.017593	0.00695743	0.00410914	0.0141926	0.0148643	0.0181373	0.0230448	0.0208224	0.0183198	0.0268706	0.0160502
2.47982	Lifetime_fit-ROI1-ch1	0.0142664	-0.00331858	-0.0261344	0.00509249	0.0100941	0.0694614	0.0695384	0.0742404	0.0596311	0.0602914	0.0654722	0.0649601	0.0362028	0.029591	0.0290807	0.0279458	0.00191762	0.00897892	0.00635634	0.0102726	0.00355684	0.000726559	0.00372454	-0.00819866	-0.010844	0.00832191	0.00640918	0.0020284	0.00485773	0.000204175	0.00588219	-0.0131717	-0.00438145	-0.0162453	-0.00315123	-0.00653204	-0.0115156	-0.00135017	-0.0189951	-0.00893784	-0.0058961
2.52797	Lifetime_fit-ROI2-ch1	0.0138134	0.00113031	-0.00467579	-0.00110409	-0.00916384	0.0865992	0.0896551	0.0660442	0.0797788	0.056026	0.0358674	0.0274705	0.0288745	0.0218042	0.0225219	0.0207397	0.00627639	-0.0152353	0.00945794	-0.0100008	-0.0153722	0.0148702	-0.00715664	-0.00799987	-0.0130089	-0.00178327	-0.0071426	-0.00287622	-0.00923421	0.00486588	0.0190332	0.00689814	0.0061246	0.0137825	0.00447475	0.0163909	0.00410697	0.00122134	0.00222268	-0.0131404	0.00505949
2.5136	Lifetime_fit-ROI3-ch1	0.00777197	0.00485032	-0.00175332	0.00251156	-0.0133805	0.133071	0.110496	0.0757246	0.0677925	0.0547186	0.04486	0.0544934	0.0285683	0.0358179	0.0303174	0.0160059	0.00597467	0.0181588	0.00788165	0.0178508	0.00975989	0.0111221	0.00142205	0.00215039	0.0114229	0.0103567	0.00587711	0.0100626	0.00534325	0.0154509	0.0141926	0.0054162	0.0134459	0.0162041	0.00564909	0.00771506	0.0104397	0.00467725	0.0085109	0.0126623	0.0214327
2.50479	Lifetime_fit-ROI4-ch1	0.0121154	-0.0121165	0.00264503	-0.00339626	0.000752317	0.0868703	0.0539946	0.032315	0.030935	0.0188822	0.0216414	0.0144336	0.0146131	0.0162324	0.00630498	0.00903813	-0.0139118	0.00454467	-0.00447624	-0.0102634	-0.0122531	-0.00596686	-0.000122533	-0.0106028	-0.019282	0.00561836	-0.00654935	0.00204553	-0.0117564	0.00759433	0.00320847	-0.00235392	0.00391943	0.00549927	0.000284562	0.0107324	0.00524679	-0.00514233	-0.00464889	-0.00365787	0.000175497
2.4688	Lifetime_fit-ROI5-ch1	0.00394416	-0.0140961	0.00445546	0.00137685	0.00431962	0.107478	0.0888774	0.0646947	0.0497411	0.0601597	0.0483654	0.0344152	0.0316315	0.0306041	0.028595	0.0162241	0.00821745	0.0050207	-0.0023408	-0.0125221	-0.0105223	-0.0321934	-0.0190064	-0.033577	-0.0337769	0.00234172	0.0104721	0.00533449	-0.00533444	0.00248813	-0.0106906	0.00787106	0.011243	0.00446492	0.00975927	0.00970903	-0.00156657	-0.00383532	-0.00612407	-0.00289663	0.00782466
2.47934	Lifetime_fit-ROI6-ch1	0.0120472	0.00178834	-0.00960713	-0.00159373	-0.00263468	0.137892	0.130362	0.107701	0.092436	0.0938999	0.0662325	0.0602991	0.0459616	0.043587	0.0415902	0.0178083	0.00967726	0.0091695	-0.00172213	0.00185308	-0.00345819	-0.016593	0.00428964	-0.0100749	0.00727974	0.00839259	0.00934996	0.00294421	0.0109788	0.00555492	0.00971648	0.0237947	0.0125207	0.00830898	0.0157401	0.0122223	0.0118032	0.00515774	0.00914887	0.0186145	0.00735198
2.52805	Lifetime_fit-ROI7-ch1	-0.00230953	0.0207828	-0.0121021	0.0197866	-0.0261579	0.124477	0.0939754	0.0603674	0.0316952	0.0370493	0.053514	0.0225161	0.0242139	0.0328961	0.0322611	0.000580488	0.0129384	0.00397756	0.0143342	0.0142964	0.0101282	0.00344504	0.026893	0.0203728	-0.00325117	0.00540768	-0.00277634	0.0111452	0.00261138	0.00464436	0.0110029	0.00379253	0.00992769	0.00795314	0.00210808	-0.00656582	0.00480732	0.00619192	0.00705063	0.0197236	0.00349943
2.45092	Lifetime_fit-ROI0-ch1	0.000874202	-0.000185437	0.00472762	-0.00363509	-0.0017813	0.122744	0.0648935	0.0273304	0.01943	0.00569692	0.0150719	0.01989	0.0148338	0.0199519	0.0237166	0.00829376	0.0151557	0.0092114	0.0242492	0.0107527	0.0170034	0.0102325	0.00905127	0.012764	0.0163148	0.0143505	0.0113825	0.0176153	0.0112719	0.0100677	0.0187361	0.0239276	0.0127766	0.0205402	0.0236132	0.0149187	0.017023	0.0171675	0.0111787	0.0182935	0.0145916
2.4354	Lifetime_fit-ROI1-ch1	0.00104259	0.000451778	-0.00525006	0.00171861	0.00203708	0.0843018	0.0419994	0.00884298	0.0195104	0.01309	0.0240545	0.0174765	0.0131694	0.0227559	0.0173423	-0.00022191	0.00840441	0.0116985	0.00149516	0.00516057	0.00208228	0.00980967	0.0104142	-0.00656901	0.0120515	0.00662886	0.00812469	0.0109494	0.0138001	0.00809288	0.00439843	0.0111386	0.00654987	0.0111481	0.00690573	0.0102374	0.0131672	0.0161606	0.013496	0.0156471	0.003722
2.45997	Lifetime_fit-ROI2-ch1	0.00465932	0.00433325	-0.00504986	0.00328296	-0.00722567	0.127106	0.106892	0.0867272	0.0720204	0.0581202	0.0551192	0.0439191	0.0300221	0.0436918	0.0400519	0.0218372	0.014981	0.0255329	0.03416	0.0164393	0.0295213	0.0112049	0.0224784	0.0154822	0.0238664	0.0203951	0.0204987	0.0205329	0.0208222	0.0158301	0.0130226	0.0187707	0.0206067	0.0167118	0.0258857	0.016086	0.0231445	0.0207226	0.0241724	0.0184851	0.0184657
2.5205	Lifetime_fit-ROI3-ch1	0.00335375	-0.00131806	0.0198178	-0.00667648	-0.015177	0.0956388	0.0764817	0.0325104	0.0393719	0.0308531	0.0070199	0.00533932	0.00978108	0.0375565	0.0152818	0.0282969	-0.00171191	0.022586	0.0167461	0.0167252	0.0140612	0.0199663	-0.00250953	0.0116021	0.0193287	0.000750503	0.00365062	0.0110286	0.0260413	0.0241576	0.028567	0.0151424	0.0194888	0.0112545	0.00741347	0.0251709	0.0130769	0.000440706	0.00544699	0.0160217	0.00392029
2.50843	Lifetime_fit-ROI4-ch1	0.00382604	0.0114373	-0.00720906	-0.00235149	-0.00570282	0.142044	0.103354	0.096146	0.0753588	0.0630722	0.0500404	0.0591279	0.0554558	0.0481216	0.0649507	0.0466083	0.0242953	0.0247738	0.0262543	0.0303604	0.0191153	0.0357478	0.0330693	0.0339117	0.0294101	0.028483	0.0346126	0.0267076	0.0295312	0.034534	0.0244272	0.0337241	0.0264803	0.0306632	0.0214414	0.0368696	0.0230459	0.0240942	0.0359895	0.0240115	0.0320494
2.53143	Lifetime_fit-ROI5-ch1	0.00122061	0.00465572	0.000216474	-0.00573301	-0.000359804	0.0762756	0.0399872	0.00965912	0.00697707	0.0190283	0.0022354	0.0101201	0.0193907	0.0212046	0.0160691	0.018123	-0.00511405	0.00600207	0.017924	0.0232996	0.00245356	0.0138424	0.00442548	0.00604333	0.0111555	0.0311805	0.00659728	0.00285515	0.000440733	0.0249017	0.00248999	0.0105548	0.0142655	-0.0123327	0.00174424	-0.00265599	-0.0205543	0.00912459	0.020629	0.00382565	-0.00159889
2.47419	Lifetime_fit-ROI0-ch1	0.00922901	0.00268922	-0.00478273	-9.96259e-05	-0.00703587	0.168119	0.162128	0.110422	0.0860231	0.0489756	0.0403778	0.0520864	0.0498039	0.0397276	0.0489768	0.0450136	0.0320551	0.00676984	0.0240764	0.0351882	0.01442	0.0284706	0.0315319	0.0280644	0.0321593	0.0161638	0.01398	0.0338712	0.0261136	0.0246475	0.0162104	0.0130576	0.0292689	0.0231771	0.0286985	0.0389567	0.0286223	0.0353114	0.0472491	0.0305777	0.0311935
2.46429	Lifetime_fit-ROI1-ch1	0.00613274	0.00484328	-0.00396416	-0.00620485	-0.000807009	0.159349	0.18592	0.180565	0.133922	0.0906795	0.0778281	0.0535926	0.0492862	0.0315476	0.0602881	0.0502396	0.0298619	0.038731	0.0320189	0.0564501	0.0496627	0.0436752	0.0419521	0.0251856	0.0437596	0.037452	0.0366378	0.0304358	0.0321852	0.032254	0.0319535	0.0250465	0.0223828	0.0244503	0.0212738	0.04172	0.0361093	0.0410491	0.0350497	0.0580784	0.0423012
2.50775	Lifetime_fit-ROI2-ch1	-0.00125386	-0.00815093	0.00592634	-0.00142978	0.00490824	0.170469	0.144128	0.0857258	0.0470853	0.0410258	0.0358063	0.0481074	0.0373472	0.0365235	0.0401695	0.0472075	0.0287581	0.0202976	0.0280994	0.0472384	0.0327929	0.0386009	0.0216401	0.0276554	0.0244351	0.02479	0.0197073	0.0180966	0.0284343	0.0167965	0.0110537	0.0219518	0.00942506	0.0154653	0.0166233	0.0360287	0.0375619	0.0248776	0.0272322	0.0373618	0.0433538
2.44601	Lifetime_fit-ROI3-ch1	0.00526262	0.000665307	-0.00259689	-0.00497689	0.00164585	0.155345	0.148767	0.09814	0.0757516	0.0505873	0.0438956	0.04458	0.0340248	0.0394599	0.04666	0.0383063	0.0352466	0.0442048	0.0449632	0.0553787	0.0454008	0.0374412	0.0343197	0.025769	0.0313602	0.028408	0.0236945	0.0312492	0.0224344	0.0255492	0.0292119	0.0151585	0.00872648	0.0185027	0.0234496	0.0267071	0.0337139	0.0215859	0.0403465	0.0426798	0.0507508
2.50947	Lifetime_fit-ROI4-ch1	-0.00204577	0.0128609	0.0166218	-0.00626703	-0.0211699	0.124622	0.149685	0.0863938	0.0815928	0.0481654	0.0406598	0.0613562	0.0385593	0.0419121	0.0309025	0.0239404	0.00124887	-0.00794315	0.0108271	0.0535562	0.00113977	0.0382958	0.0186164	0.0198799	0.0261074	0.0152607	0.0221986	-0.00351736	0.022258	0.0110882	0.0134783	0.00754629	-0.0211324	0.0101434	0.0345901	0.012308	0.0477851	0.0259356	0.0172442	0.026579	0.0133584
2.46459	Lifetime_fit-ROI5-ch1	0.0180668	0.00199016	-0.00337521	0.00304179	-0.0197235	0.178288	0.16371	0.101854	0.0679079	0.0483733	0.0537494	0.0462531	0.022484	0.0387703	0.0439083	0.0473329	0.0526578	0.0464628	0.061738	0.055227	0.0608624	0.0355729	0.0483764	0.023704	0.0273785	0.0450474	0.0308994	0.0454153	0.0157557	0.0301115	0.0324633	0.0372168	0.00878162	0.0265844	0.0287601	0.0492087	0.0161846	0.0313321	0.0360352	0.048224	0.0770204
2.47939	Lifetime_fit-ROI0-ch1	-0.000747659	-0.000259651	0.000383907	-0.000537153	0.00116056	0.160986	0.0968184	0.0294569	0.00635145	-0.00385657	-0.00372273	0.00721809	-0.00398895	-0.00236977	-0.0202661	0.0174207	0.0114063	0.0159952	0.00839575	0.00613345	0.00560827	0.0127077	0.00739527	0.00477398	-0.00292156	-0.0013403	0.00505139	0.00852715	0.0124616	0.0172968	0.0107429	0.00265346	-0.00355581	0.00510999	0.0154231	0.0182719	0.0155808	0.00269598	-0.00401645	0.00421457	0.0128831
2.48038	Lifetime_fit-ROI1-ch1	0.00193829	0.00510766	-0.0123279	0.00990319	-0.00462127	0.0969704	0.0426354	0.00790945	-0.00968181	0.0107812	0.0120859	0.000757049	0.00311319	0.00902221	-0.0051633	-0.00304151	-0.00577298	-0.00668832	0.00532984	-0.0162527	0.0105022	0.0039901	-0.00423058	0.0139048	0.00454674	0.0140899	0.0186145	0.0159551	0.00351477	0.00379562	0.0120564	0.0092349	0.00932808	0.00955056	-0.00179737	-0.0201559	0.00200503	-0.00659645	-0.00442101	-0.000834337	0.012582
2.45447	Lifetime_fit-ROI2-ch1	-0.00170253	-0.000784632	0.00665791	0.00270343	-0.00687417	0.113552	0.0721197	0.0329643	0.0156833	0.00999686	0.00829635	0.0153612	0.000509178	0.0121452	0.00425763	0.0184806	0.0131187	0.0173902	0.0166027	0.0189808	0.0122554	0.0216699	0.0159129	0.0194522	0.0173958	0.0201646	0.0152918	0.0113911	0.017301	0.0181702	0.011056	0.00770714	0.0150965	0.0192389	0.0233832	0.0182186	0.00932455	0.0101931	0.0107126	0.0105486	0.0102687
2.441	Lifetime_fit-ROI3-ch1	0.00410269	-0.0105612	-0.0122136	0.0048563	0.0138158	0.0894319	0.0480382	0.0212255	0.0255524	0.0299575	0.0358737	0.0267448	0.0236907	0.0374036	0.0203254	0.0224128	0.0358305	0.021607	0.0290592	0.018904	0.0341124	0.0228764	0.0259361	0.0255558	0.0135415	0.0204338	0.00630617	0.0138354	0.0233616	0.0137708	0.012367	0.0120086	-0.00759835	0.00984821	0.029953	0.0162107	0.0290916	0.00676349	0.0010446	0.0160198	0.0272055
2.48746	Lifetime_fit-ROI4-ch1	-0.00690315	-0.00354948	0.00170566	0.00225109	0.00649588	0.0709705	0.0415074	-0.0131607	0.0107698	-0.0116149	-0.0212653	-0.0133079	-0.0200036	-0.00488734	-0.0214261	0.0168188	0.00674394	0.00303504	-0.0162108	-0.0189334	-0.00784629	0.00223359	0.000317275	0.0045161	0.00169819	-0.000837845	-0.0236911	-0.00989044	-0.0198778	-0.0364328	-0.0225884	0.0221585	-0.0148735	0.00654456	-0.0119634	0.00328263	-0.00977155	-0.0187335	-0.00777071	-0.00371228	-0.0344306
2.47594	Lifetime_fit-ROI5-ch1	0.00410074	0.0181129	-0.00490188	-0.00792241	-0.0093894	0.0176186	-0.0182983	-0.00118115	0.0104233	-0.0146306	-0.000423636	-0.0416045	-0.0279216	0.0111334	-0.0254578	-0.0102507	-0.0204184	-0.0178391	0.00546613	-0.00823145	0.0228187	-0.0216283	-0.000584851	-0.0142828	0.000340176	-0.00430004	-0.00755104	-0.0108907	-0.00607256	-0.0172368	-0.0200365	0.00498551	-0.0215896	-0.0211126	-0.0130415	-0.0355839	-0.0393499	-0.0321659	-0.0251556	-0.022614	-0.0184107
2.51842	Lifetime_fit-ROI6-ch1	-0.00504312	0.0283224	-0.0190743	0.00224492	-0.00644988	0.0630727	0.0207544	0.0503943	-0.0316854	-0.0263499	-0.0215755	0.00474292	0.00360184	-0.0315523	-0.0251161	0.0224756	0.0287666	0.00586447	0.0400035	0.00901013	0.00237685	0.0349225	-0.00902627	0.0024563	0.0106786	0.0375492	0.00357385	0.0233929	0.0175613	0.0184982	0.00692814	-0.024327	0.0104416	-0.00750563	0.0382725	-0.0223133	0.039969	-0.00884658	-0.0157083	-0.0013431	0.00495779
2.50414	Lifetime_fit-ROI7-ch1	0.0527251	-0.0344913	-0.0313698	0.0201853	-0.00704928	0.0278973	0.0513399	0.0777221	0.0411004	0.0978915	0.0772883	0.0381435	0.0638315	0.0287137	0.0154546	0.000868835	0.00304882	0.0331964	0.0117972	0.0190801	0.0406272	0.0116044	0.0293965	0.0497026	-0.00660116	-0.00135599	-0.00690044	-0.0169582	0.0238291	0.00230481	0.0329472	0.0429227	-0.0310013	0.024993	0.0546925	-0.0271425	0.016253	-0.0100491	-0.0169876	0.00379963	0.0124114
2.52153	Lifetime_fit-ROI8-ch1	0.0132327	0.0204433	0.00174888	-0.017483	-0.0179419	0.107306	0.0596428	0.084042	0.0675403	0.076554	0.0364212	-0.00202877	0.0617144	0.00587844	0.0361947	0.0437941	0.00475951	0.0288524	0.0138373	0.00886063	0.0110642	0.00861828	0.0229291	0.0116056	-0.0215451	0.0198992	0.0268659	0.00396811	0.00368242	-0.013051	-0.00960405	0.0465136	0.004158	-0.0053699	0.0372354	0.0300793	0.0171698	-0.00711312	0.0159415	0.0314099	0.0292045

## Sheet: Fig1D_T305A_T306A
	Select-ROI	T1	T2	T3	T4	T5	T6	T7	T8	T9	T10	T11	T12	T13	T14	T15	T16	T17	T18	T19	T20	T21	T22	T23	T24	T25	T26	T27	T28	T29	T30	T31	T32	T33	T34	T35	T36	T37	T38	T39	T40	T41
	EGTA 10 mM															0.11	0.11	0.11	0.11	0.11	0.11	0.11	0.11	0.11	0.11	0.11	0.11	0.11	0.11	0.11	0.11	0.11	0.11	0.11	0.11	0.11	0.11	0.11	0.11	0.11	0.11	0.11
Sample#	Iono 3 μM					0.13	0.13	0.13	0.13	0.13	0.13	0.13	0.13	0.13	0.13	0.13	0.13	0.13	0.13	0.13	0.13	0.13	0.13	0.13	0.13	0.13	0.13	0.13	0.13	0.13	0.13	0.13	0.13	0.13	0.13	0.13	0.13	0.13	0.13	0.13	0.13	0.13
63	EGTA 10 mM															2.65	2.65	2.65	2.65	2.65	2.65	2.65	2.65	2.65	2.65	2.65	2.65	2.65	2.65	2.65	2.65	2.65	2.65	2.65	2.65	2.65	2.65	2.65	2.65	2.65	2.65	2.65
	Iono 3 μM					2.68	2.68	2.68	2.68	2.68	2.68	2.68	2.68	2.68	2.68	2.68	2.68	2.68	2.68	2.68	2.68	2.68	2.68	2.68	2.68	2.68	2.68	2.68	2.68	2.68	2.68	2.68	2.68	2.68	2.68	2.68	2.68	2.68	2.68	2.68	2.68	2.68
	Time (sec)	0	31.008	61.493	91.997	122.496	152.946	183.411	213.905	244.411	283.125	313.625	344.167	374.678	405.182	435.659	466.174	496.739	527.23	557.771	588.251	618.82	649.304	679.803	710.279	740.827	771.303	801.872	832.334	862.867	893.403	923.98	954.396	984.925	1015.33	1045.62	1076.14	1106.62	1137.06	1167.53	1198.05	1228.55
	Time (min)	0	0.5168	1.02488	1.53328	2.0416	2.5491	3.05685	3.56508	4.07352	4.71875	5.22708	5.73612	6.24463	6.75303	7.26098	7.76957	8.27898	8.78717	9.29618	9.80418	10.3137	10.8217	11.3301	11.838	12.3471	12.8551	13.3645	13.8722	14.3811	14.89	15.3997	15.9066	16.4154	16.9222	17.4271	17.9356	18.4437	18.9511	19.4589	19.9675	20.4758
Iono 3uM	Mean	2.51481	2.52055	2.52111	2.52075	2.52093	2.52622	2.51778	2.51911	2.51293	2.5135	2.51085	2.50958	2.50657	2.50469	2.50737	2.50477	2.50884	2.50526	2.50718	2.50231	2.50513	2.50424	2.50774	2.50519	2.50616	2.50434	2.50298	2.50556	2.5038	2.50319	2.5036	2.50647	2.50266	2.50659	2.50594	2.50748	2.50858	2.50779	2.5091	2.50554	2.50752
63	SEM	0.00456973	0.00462876	0.00405245	0.00464201	0.00398195	0.00445739	0.00436054	0.00439118	0.00416023	0.00490948	0.00492743	0.00500102	0.00506649	0.00486665	0.00501298	0.00464991	0.00515131	0.00479561	0.00470579	0.0049033	0.00469993	0.00475486	0.00499779	0.0046851	0.00512394	0.00468569	0.00483022	0.00473216	0.00470168	0.0049258	0.00500104	0.00497795	0.00496954	0.00472654	0.00496161	0.00506923	0.00523354	0.00492153	0.00486963	0.0049375	0.00491614
delta LifeTime	2.51963	0.00482058	-0.000919555	-0.00147819	-0.00112247	-0.00130036	-0.00659283	0.00185075	0.000514718	0.00669909	0.0061264	0.00877772	0.0100542	0.013058	0.0149401	0.0122571	0.0148581	0.0107883	0.0143724	0.012452	0.0173225	0.0145031	0.0153929	0.0118915	0.0144384	0.0134661	0.0152895	0.0166524	0.0140673	0.0158246	0.0164392	0.0160266	0.013156	0.0169732	0.013044	0.0136875	0.0121514	0.0110462	0.011839	0.0105328	0.0140847	0.0121083
yn051f	Lifetime_fit-ROI0-ch1	2.50847	2.53164	2.52467	2.50958	2.52111	2.51975	2.51335	2.50505	2.50138	2.49333	2.51185	2.50234	2.50705	2.51064	2.50376	2.49092	2.49407	2.49874	2.50652	2.48988	2.48646	2.47491	2.47863	2.49355	2.49549	2.46793	2.4741	2.48167	2.48408	2.47006	2.47615	2.48768	2.47747	2.50112	2.48377	2.48675	2.4845	2.48227	2.4837	2.48424	2.49629
yn051f	Lifetime_fit-ROI1-ch1	2.55049	2.56559	2.55974	2.54329	2.55181	2.57848	2.5772	2.56249	2.5393	2.56296	2.56053	2.57164	2.57068	2.56051	2.56462	2.54935	2.55784	2.5572	2.53574	2.53761	2.5616	2.55236	2.54878	2.53467	2.54139	2.53061	2.54942	2.54916	2.53092	2.52519	2.53504	2.54859	2.51863	2.53287	2.55374	2.54746	2.53834	2.54513	2.5508	2.53442	2.54109
yn051f	Lifetime_fit-ROI2-ch1	2.56238	2.53908	2.54026	2.57054	2.55798	2.56015	2.51709	2.57923	2.54594	2.55611	2.59976	2.5503	2.55428	2.53666	2.56389	2.55073	2.56808	2.57847	2.56011	2.55649	2.52804	2.54614	2.5622	2.56691	2.55949	2.54847	2.55639	2.5346	2.56815	2.51793	2.53065	2.55593	2.53272	2.55831	2.53931	2.58491	2.55659	2.53832	2.56853	2.53334	2.56652
yn051f	Lifetime_fit-ROI3-ch1	2.52879	2.51044	2.52851	2.5176	2.5266	2.54528	2.52403	2.52524	2.51804	2.52071	2.52929	2.52632	2.52173	2.52352	2.51646	2.51094	2.51326	2.52639	2.51929	2.50951	2.53742	2.52844	2.52572	2.52075	2.50924	2.512	2.5185	2.53297	2.53252	2.51369	2.52245	2.53719	2.52426	2.53711	2.52189	2.51764	2.52932	2.52759	2.51551	2.52186	2.51905
yn051f	Lifetime_fit-ROI4-ch1	2.52572	2.54683	2.54279	2.53104	2.51924	2.54558	2.52978	2.53772	2.54622	2.56137	2.54263	2.53905	2.5355	2.53717	2.52357	2.5199	2.52698	2.53647	2.5337	2.52039	2.50973	2.49815	2.51981	2.52655	2.52049	2.51694	2.50808	2.51896	2.51535	2.52461	2.50745	2.51448	2.51354	2.51888	2.53559	2.53092	2.51693	2.5073	2.54148	2.5182	2.53648
yn051f	Lifetime_fit-ROI5-ch1	2.51298	2.5285	2.51912	2.52732	2.52587	2.55922	2.52618	2.51283	2.52248	2.52787	2.54699	2.51722	2.51904	2.52923	2.52876	2.54056	2.52645	2.50075	2.52703	2.50681	2.51624	2.52787	2.51651	2.5305	2.52929	2.53164	2.51628	2.54079	2.51538	2.5043	2.50346	2.52054	2.50843	2.54989	2.51603	2.52149	2.53306	2.52076	2.5459	2.51443	2.50939
yn051f	Lifetime_fit-ROI6-ch1	2.54974	2.53569	2.55884	2.57492	2.57396	2.58344	2.57606	2.5522	2.52913	2.56272	2.56228	2.5615	2.55144	2.55555	2.57192	2.53069	2.55312	2.55253	2.57117	2.52917	2.53527	2.52967	2.57477	2.56989	2.55714	2.56243	2.55963	2.57871	2.51638	2.55155	2.52374	2.54861	2.57347	2.53955	2.56958	2.53419	2.54955	2.55309	2.5573	2.54863	2.53444
yn051f	Lifetime_fit-ROI7-ch1	2.51899	2.56227	2.52673	2.55635	2.53245	2.58321	2.53346	2.54755	2.52556	2.5419	2.54301	2.54713	2.51349	2.52866	2.55738	2.52716	2.55736	2.51285	2.53285	2.55581	2.52219	2.5081	2.53095	2.51257	2.5306	2.51878	2.51942	2.52212	2.50091	2.4984	2.51448	2.51883	2.53468	2.53859	2.51355	2.51575	2.5253	2.53005	2.5157	2.51345	2.52226
yn051f	Lifetime_fit-ROI8-ch1	2.57433	2.50482	2.52446	2.57335	2.52169	2.55493	2.59998	2.57313	2.55792	2.56853	2.57466	2.58676	2.57557	2.5729	2.56125	2.58397	2.57337	2.57689	2.56657	2.55144	2.56314	2.54197	2.57684	2.54229	2.5793	2.55198	2.56942	2.54917	2.55366	2.55665	2.59524	2.58247	2.55315	2.53911	2.55662	2.58657	2.54906	2.56413	2.54219	2.59809	2.57984
yn051f	Lifetime_fit-ROI9-ch1	2.54398	2.56733	2.53021	2.54254	2.52545	2.56506	2.54716	2.53996	2.57288	2.55762	2.5328	2.511	2.55507	2.54593	2.55595	2.54133	2.53757	2.56096	2.52391	2.50947	2.55233	2.55547	2.56014	2.53472	2.51027	2.55628	2.53231	2.49907	2.5477	2.53617	2.49639	2.54446	2.52544	2.54239	2.54657	2.54988	2.56644	2.53524	2.54687	2.51527	2.53839
yn051f	Lifetime_fit-ROI10-ch1	2.52009	2.56548	2.55542	2.56584	2.55704	2.57091	2.52643	2.52925	2.56238	2.55489	2.54666	2.54658	2.54672	2.49088	2.54989	2.52997	2.5777	2.52078	2.54478	2.52641	2.51184	2.56241	2.55377	2.55372	2.52626	2.53237	2.5144	2.49767	2.5057	2.54059	2.532	2.52704	2.53816	2.53369	2.53225	2.49415	2.5343	2.52513	2.57772	2.52075	2.52272
yn051f	Lifetime_fit-ROI11-ch1	2.46155	2.54538	2.57753	2.45898	2.5539	2.54624	2.49942	2.60012	2.53129	2.58004	2.52388	2.56556	2.55823	2.56594	2.57815	2.58589	2.57688	2.53046	2.54789	2.51386	2.54593	2.54598	2.53198	2.50288	2.58314	2.50705	2.55746	2.55993	2.54999	2.57163	2.57761	2.53028	2.47786	2.56008	2.55774	2.57951	2.54653	2.55385	2.52229	2.57583	2.55071
yn051f	Lifetime_fit-ROI12-ch1	2.51665	2.53814	2.52433	2.52755	2.52693	2.53287	2.51785	2.52343	2.51962	2.52323	2.52112	2.51043	2.5206	2.52184	2.5201	2.50417	2.53111	2.49771	2.50741	2.52433	2.50964	2.50857	2.51707	2.50322	2.49396	2.51683	2.49865	2.50108	2.48578	2.50148	2.49897	2.49367	2.4954	2.50988	2.51154	2.50907	2.49938	2.49069	2.50574	2.50818	2.51348
yn051g	Lifetime_fit-ROI0-ch1	2.5926	2.58601	2.58297	2.60862	2.58178	2.5794	2.57261	2.57101	2.56095	2.58905	2.56761	2.5814	2.58262	2.56473	2.57132	2.56006	2.58363	2.56958	2.56788	2.56392	2.57735	2.5663	2.55347	2.55901	2.58577	2.54655	2.56271	2.58446	2.58447	2.57585	2.57357	2.59886	2.57905	2.58003	2.57025	2.57731	2.56739	2.5968	2.57113	2.56363	2.56831
yn051g	Lifetime_fit-ROI1-ch1	2.56513	2.56863	2.57685	2.56456	2.57347	2.57933	2.56164	2.55779	2.55071	2.55558	2.56119	2.57705	2.54518	2.55345	2.55808	2.55395	2.5938	2.5599	2.58444	2.55677	2.56806	2.55584	2.55405	2.56858	2.57856	2.55611	2.55737	2.54545	2.57375	2.56017	2.54888	2.56932	2.57552	2.56992	2.56172	2.56952	2.57532	2.58334	2.57635	2.55805	2.57617
yn051g	Lifetime_fit-ROI2-ch1	2.55834	2.58131	2.5688	2.558	2.56782	2.55061	2.54375	2.55728	2.54328	2.54646	2.55827	2.5516	2.54116	2.53029	2.52951	2.52642	2.5302	2.53068	2.53039	2.55405	2.54863	2.54988	2.55454	2.55268	2.55207	2.56671	2.55775	2.54701	2.55167	2.55912	2.54685	2.55817	2.54607	2.55919	2.56367	2.5657	2.55507	2.57355	2.55886	2.55522	2.55557
yn051g	Lifetime_fit-ROI3-ch1	2.58626	2.57261	2.5665	2.55578	2.55952	2.53312	2.5746	2.55691	2.55279	2.56832	2.56167	2.57791	2.56873	2.58099	2.5526	2.55863	2.54209	2.54381	2.56826	2.55601	2.57971	2.55998	2.53128	2.5641	2.57524	2.56583	2.53564	2.57565	2.56684	2.56801	2.56838	2.58756	2.59368	2.56826	2.57634	2.57551	2.58451	2.56921	2.59127	2.56787	2.55928
yn051g	Lifetime_fit-ROI4-ch1	2.57902	2.56437	2.54379	2.56502	2.52334	2.57776	2.56757	2.5826	2.5454	2.55279	2.58063	2.56515	2.57482	2.54746	2.56011	2.55289	2.54155	2.54716	2.54315	2.60361	2.54061	2.56459	2.59706	2.53276	2.54251	2.56331	2.57331	2.53799	2.52591	2.52559	2.56745	2.54725	2.57336	2.5433	2.58205	2.55539	2.60764	2.56734	2.58939	2.5597	2.55093
yn051g	Lifetime_fit-ROI5-ch1	2.53603	2.55484	2.55233	2.54501	2.54445	2.53397	2.5347	2.538	2.52646	2.53485	2.53035	2.53217	2.52643	2.53079	2.5344	2.51895	2.53152	2.52418	2.52951	2.53687	2.5247	2.52724	2.53391	2.52739	2.53085	2.52652	2.52616	2.53066	2.53913	2.53082	2.53053	2.54312	2.54932	2.52681	2.53937	2.53313	2.53305	2.54892	2.53988	2.54741	2.53552
yn051g	Lifetime_fit-ROI6-ch1	2.53394	2.55464	2.55735	2.56675	2.55736	2.50303	2.5208	2.5111	2.51765	2.51839	2.50012	2.50476	2.50934	2.496	2.50138	2.48697	2.50156	2.49357	2.50703	2.51087	2.50727	2.52608	2.54037	2.53363	2.53988	2.52008	2.53507	2.51854	2.52324	2.52346	2.54057	2.54459	2.5227	2.53164	2.54182	2.53896	2.5283	2.54662	2.53385	2.54284	2.53964
yn051g	Lifetime_fit-ROI7-ch1	2.56726	2.58087	2.57239	2.58401	2.56812	2.55081	2.55626	2.54985	2.55867	2.56302	2.54951	2.57368	2.56096	2.54808	2.55361	2.54134	2.5649	2.56617	2.56374	2.53902	2.56569	2.55548	2.57318	2.55009	2.53926	2.55294	2.53588	2.56236	2.56551	2.58858	2.56533	2.56376	2.58624	2.567	2.55855	2.55809	2.56892	2.55955	2.55928	2.56911	2.55257
yn052m	Lifetime_fit-ROI0-ch1	2.46046	2.47548	2.47845	2.46961	2.47124	2.51253	2.48751	2.47652	2.47838	2.461	2.46513	2.45678	2.44701	2.45427	2.45453	2.46314	2.4745	2.45254	2.46049	2.44477	2.45494	2.44639	2.44933	2.45244	2.438	2.4402	2.43479	2.44294	2.45353	2.4565	2.42798	2.42607	2.44902	2.4388	2.45748	2.43737	2.44897	2.45269	2.45252	2.45462	2.46838
yn052m	Lifetime_fit-ROI1-ch1	2.45066	2.4778	2.47679	2.47155	2.4906	2.50416	2.47493	2.48343	2.47662	2.44395	2.46144	2.45735	2.44974	2.44865	2.44993	2.45116	2.44582	2.43881	2.43716	2.42439	2.43808	2.43765	2.43448	2.43217	2.44777	2.45121	2.45369	2.4473	2.45836	2.45022	2.43852	2.43781	2.43185	2.43583	2.44025	2.46291	2.4521	2.4577	2.48672	2.45567	2.45325
yn052m	Lifetime_fit-ROI2-ch1	2.54401	2.52362	2.53479	2.52841	2.5524	2.54656	2.53809	2.53288	2.53643	2.53243	2.54404	2.54184	2.52147	2.52435	2.54462	2.52407	2.54123	2.53078	2.52273	2.53672	2.52006	2.53353	2.5234	2.53313	2.51695	2.52582	2.53727	2.50733	2.53656	2.53962	2.55494	2.52954	2.52395	2.54263	2.55199	2.54018	2.53279	2.53341	2.5211	2.5455	2.5716
yn052m	Lifetime_fit-ROI3-ch1	2.49942	2.49226	2.5048	2.51984	2.52099	2.55018	2.5208	2.51979	2.5192	2.50225	2.50854	2.50328	2.49331	2.49591	2.4867	2.48396	2.49002	2.48676	2.49724	2.47092	2.4803	2.48032	2.4949	2.47976	2.47962	2.48548	2.47482	2.48231	2.49293	2.48251	2.48661	2.49031	2.47332	2.48967	2.48483	2.49227	2.49486	2.48692	2.48238	2.48136	2.48951
yn052m	Lifetime_fit-ROI4-ch1	2.42278	2.44991	2.46509	2.47903	2.47194	2.50799	2.48292	2.47745	2.45866	2.45547	2.45627	2.44161	2.45806	2.43635	2.45716	2.46622	2.44911	2.4545	2.4743	2.42162	2.45394	2.4462	2.4355	2.43325	2.42809	2.43674	2.42009	2.43845	2.42814	2.43165	2.43067	2.4216	2.41056	2.42134	2.41608	2.41819	2.42011	2.4161	2.41688	2.41683	2.40807
yn052m	Lifetime_fit-ROI5-ch1	2.47798	2.49908	2.48521	2.49158	2.49567	2.51981	2.50672	2.47832	2.48629	2.48822	2.48296	2.47326	2.46982	2.46966	2.49068	2.46923	2.47683	2.48413	2.47971	2.46411	2.47324	2.46431	2.45943	2.44817	2.45546	2.45578	2.46778	2.45823	2.45835	2.46837	2.4544	2.45855	2.47262	2.46092	2.46352	2.48354	2.47545	2.48733	2.47573	2.46561	2.46728
yn052m	Lifetime_fit-ROI6-ch1	2.4892	2.50687	2.50365	2.50455	2.51079	2.56612	2.52832	2.51829	2.51604	2.50673	2.48752	2.49316	2.49046	2.51368	2.4923	2.50525	2.49739	2.499	2.49503	2.47311	2.48674	2.50982	2.51286	2.50674	2.51423	2.49181	2.50737	2.5125	2.49671	2.49583	2.49784	2.50208	2.50062	2.49707	2.48767	2.49471	2.50423	2.50116	2.51336	2.49103	2.50124
yn052m	Lifetime_fit-ROI7-ch1	2.50845	2.52097	2.52601	2.53405	2.52646	2.57213	2.54201	2.5179	2.54971	2.53018	2.51429	2.5263	2.53812	2.51498	2.52972	2.51787	2.50936	2.5202	2.52279	2.50741	2.51895	2.51491	2.52197	2.51162	2.5074	2.52261	2.51508	2.53486	2.50516	2.51167	2.50727	2.5064	2.50684	2.51186	2.5003	2.5076	2.52509	2.50676	2.50237	2.525	2.49281
yn052m	Lifetime_fit-ROI8-ch1	2.5046	2.51545	2.51238	2.4969	2.52032	2.51911	2.52885	2.51088	2.49492	2.49307	2.49409	2.50021	2.50613	2.49437	2.50189	2.5264	2.50289	2.51098	2.5171	2.49626	2.51216	2.52238	2.5163	2.51855	2.5305	2.50546	2.51275	2.53282	2.52839	2.50474	2.5017	2.51596	2.51859	2.51619	2.49187	2.52066	2.53275	2.51248	2.50592	2.49896	2.49793
yn052m	Lifetime_fit-ROI9-ch1	2.51681	2.57175	2.524	2.50193	2.50847	2.5223	2.49219	2.53538	2.51632	2.49859	2.51987	2.49391	2.48759	2.47281	2.513	2.51204	2.48463	2.46009	2.46234	2.50585	2.49872	2.4795	2.49622	2.49674	2.49972	2.50941	2.50869	2.51468	2.48315	2.51736	2.51522	2.50307	2.49194	2.4712	2.49735	2.48905	2.47689	2.48645	2.49448	2.48948	2.50523
yn052m	Lifetime_fit-ROI10-ch1	2.48215	2.47943	2.49249	2.48973	2.49167	2.50159	2.48161	2.49002	2.49423	2.48234	2.47862	2.47678	2.47044	2.46412	2.46316	2.47031	2.454	2.46542	2.46821	2.47636	2.46644	2.47594	2.46605	2.47647	2.47139	2.46929	2.48011	2.47343	2.46845	2.47681	2.46883	2.47758	2.46966	2.47849	2.46018	2.48197	2.48223	2.48065	2.48029	2.48411	2.47572
yn052m	Lifetime_fit-ROI11-ch1	2.47659	2.50174	2.48982	2.4889	2.48971	2.49601	2.49035	2.49121	2.49112	2.46776	2.46102	2.45677	2.46681	2.46637	2.46547	2.46967	2.45338	2.45334	2.44877	2.44026	2.46091	2.45915	2.47487	2.45461	2.46005	2.48973	2.4585	2.47647	2.4691	2.46978	2.47443	2.47949	2.46043	2.47599	2.47066	2.47704	2.48401	2.48902	2.48183	2.45631	2.49119
yn055d	Lifetime_fit-ROI0-ch1	2.53255	2.53402	2.51335	2.51437	2.53448	2.51582	2.50929	2.51622	2.49782	2.50912	2.50902	2.50176	2.49754	2.50157	2.49184	2.50203	2.49735	2.51158	2.49769	2.49169	2.4886	2.49794	2.48169	2.49821	2.50584	2.49029	2.49453	2.51131	2.50829	2.50126	2.50443	2.50539	2.50201	2.50405	2.49409	2.50118	2.51874	2.52113	2.51349	2.51025	2.50421
yn055d	Lifetime_fit-ROI1-ch1	2.454	2.45573	2.46686	2.44217	2.43764	2.42743	2.45151	2.43608	2.44592	2.44648	2.42965	2.44286	2.44256	2.43009	2.42876	2.4492	2.43833	2.46307	2.45371	2.45059	2.43307	2.43759	2.45153	2.43088	2.44317	2.44946	2.44828	2.44881	2.45519	2.44474	2.4511	2.46153	2.45695	2.47227	2.45834	2.4623	2.45134	2.46441	2.46764	2.45433	2.45741
yn055d	Lifetime_fit-ROI2-ch1	2.51644	2.51701	2.52005	2.5205	2.52279	2.51784	2.51281	2.5081	2.50802	2.50261	2.50558	2.50652	2.49552	2.4974	2.48884	2.50699	2.49587	2.49591	2.49533	2.4919	2.49126	2.49047	2.49092	2.49629	2.49762	2.49212	2.49618	2.49914	2.49902	2.49158	2.49805	2.49907	2.50213	2.50548	2.49511	2.49223	2.50188	2.49599	2.50687	2.49819	2.49517
yn055d	Lifetime_fit-ROI3-ch1	2.47541	2.47166	2.48387	2.47969	2.4762	2.46685	2.4713	2.46907	2.46952	2.46039	2.45802	2.46302	2.45591	2.46327	2.45674	2.4384	2.45238	2.4586	2.46016	2.46627	2.468	2.47364	2.44425	2.44895	2.45673	2.45527	2.45794	2.46825	2.46382	2.42871	2.43519	2.43887	2.43641	2.44363	2.44308	2.43551	2.43724	2.43732	2.4422	2.44053	2.43549
yn055d	Lifetime_fit-ROI4-ch1	2.41475	2.41161	2.42479	2.41595	2.42236	2.41937	2.42348	2.41396	2.3966	2.40164	2.40837	2.40063	2.39032	2.39876	2.39724	2.40922	2.39179	2.39494	2.41106	2.41459	2.41	2.40516	2.39995	2.42744	2.42825	2.40998	2.41843	2.41042	2.42044	2.40152	2.41529	2.41711	2.41792	2.4204	2.43436	2.43352	2.41716	2.41164	2.4153	2.40362	2.40278
yn055d	Lifetime_fit-ROI5-ch1	2.51383	2.5067	2.50762	2.52353	2.52253	2.50262	2.49494	2.5128	2.50773	2.50768	2.50343	2.51219	2.47304	2.49015	2.48607	2.47918	2.48812	2.49143	2.48585	2.48172	2.4958	2.49387	2.49763	2.48055	2.46793	2.46777	2.47896	2.47176	2.49937	2.47993	2.48483	2.49475	2.49693	2.48298	2.49361	2.47862	2.4844	2.4965	2.48939	2.4838	2.48719
yn055d	Lifetime_fit-ROI6-ch1	2.53673	2.51121	2.53426	2.54098	2.55259	2.54498	2.51982	2.53894	2.52763	2.50751	2.51559	2.50132	2.52141	2.52368	2.51785	2.51973	2.51553	2.50344	2.54602	2.51672	2.50528	2.51061	2.51527	2.52156	2.52244	2.5194	2.52212	2.50804	2.51625	2.5342	2.5578	2.51224	2.51287	2.5263	2.49638	2.53228	2.48987	2.52481	2.51471	2.5051	2.5472
yn055d	Lifetime_fit-ROI7-ch1	2.55499	2.57482	2.56316	2.57826	2.55019	2.5477	2.55247	2.55333	2.55876	2.56213	2.56218	2.55296	2.55228	2.55847	2.54142	2.56005	2.54973	2.55747	2.53109	2.55244	2.56302	2.54948	2.53914	2.54523	2.54248	2.56655	2.55068	2.53039	2.55645	2.56704	2.53611	2.53111	2.53087	2.53622	2.55069	2.56293	2.58435	2.55755	2.55632	2.5473	2.55836
yn055l	Lifetime_fit-ROI0-ch1	2.49934	2.49791	2.4985	2.49586	2.50632	2.50239	2.50757	2.51184	2.49962	2.49032	2.50092	2.49363	2.49061	2.48675	2.49447	2.48092	2.48028	2.47441	2.47012	2.48403	2.48655	2.48425	2.47747	2.47424	2.48482	2.48197	2.47404	2.49642	2.47417	2.46448	2.47185	2.48026	2.4783	2.47132	2.47991	2.48292	2.47984	2.49454	2.48655	2.47517	2.47831
yn055l	Lifetime_fit-ROI1-ch1	2.53032	2.55033	2.5472	2.5493	2.5445	2.54044	2.5428	2.54055	2.53318	2.5472	2.52234	2.52605	2.52964	2.52821	2.52986	2.5256	2.51804	2.53274	2.54678	2.52606	2.53806	2.52264	2.53032	2.53283	2.54539	2.54372	2.5293	2.54148	2.54196	2.52392	2.52221	2.52547	2.51212	2.5172	2.526	2.5229	2.52452	2.52961	2.52362	2.53966	2.53498
yn055l	Lifetime_fit-ROI2-ch1	2.54444	2.53521	2.5449	2.54264	2.55257	2.55681	2.55073	2.54203	2.52713	2.53887	2.54895	2.52639	2.53295	2.52319	2.51838	2.52269	2.52702	2.53064	2.52262	2.54115	2.51659	2.5251	2.53442	2.54297	2.54819	2.52693	2.51688	2.55201	2.54246	2.52181	2.51274	2.52189	2.51423	2.51848	2.51189	2.53257	2.53349	2.51211	2.51275	2.53303	2.51555
yn055l	Lifetime_fit-ROI3-ch1	2.48875	2.48311	2.50079	2.49087	2.49786	2.50238	2.498	2.50292	2.47735	2.47779	2.4771	2.47857	2.48396	2.4781	2.47343	2.46315	2.4713	2.47343	2.46655	2.45774	2.46635	2.46917	2.47316	2.48075	2.48147	2.46569	2.47327	2.47936	2.46963	2.46944	2.46519	2.4722	2.46301	2.47373	2.46701	2.48135	2.45538	2.46715	2.4709	2.46862	2.46388
yn055l	Lifetime_fit-ROI4-ch1	2.53132	2.54141	2.52231	2.53361	2.54318	2.53737	2.52641	2.54127	2.53546	2.52185	2.52243	2.51495	2.53017	2.52403	2.52524	2.50583	2.52375	2.52954	2.52017	2.5248	2.51255	2.52691	2.5194	2.52678	2.52673	2.51007	2.51819	2.51808	2.51523	2.51919	2.53805	2.51545	2.51346	2.51674	2.52751	2.51892	2.51607	2.51755	2.52567	2.5158	2.52022
yn055l	Lifetime_fit-ROI5-ch1	2.51037	2.53702	2.53103	2.53321	2.53059	2.51797	2.52545	2.51785	2.52781	2.5473	2.51772	2.50851	2.52363	2.51215	2.51824	2.50802	2.51168	2.51062	2.50956	2.50091	2.50268	2.51758	2.51432	2.50494	2.49186	2.50355	2.50695	2.51267	2.49792	2.49963	2.50578	2.50511	2.50005	2.5013	2.50582	2.50625	2.51898	2.50287	2.50027	2.51335	2.51402
yn055l	Lifetime_fit-ROI6-ch1	2.53797	2.52703	2.52978	2.53909	2.53165	2.54167	2.55876	2.53673	2.52807	2.53705	2.51825	2.52936	2.5268	2.53028	2.5257	2.52406	2.51653	2.52301	2.5143	2.52946	2.51831	2.52745	2.51875	2.51633	2.51967	2.51706	2.52161	2.52391	2.51251	2.52421	2.52171	2.53173	2.51177	2.52636	2.51733	2.52756	2.52403	2.53277	2.50918	2.52362	2.53023
yn055l	Lifetime_fit-ROI7-ch1	2.54022	2.55822	2.54337	2.549	2.53267	2.53606	2.54439	2.53821	2.52228	2.5294	2.52486	2.51776	2.51643	2.52768	2.52595	2.5344	2.54391	2.53304	2.53943	2.52911	2.53784	2.5386	2.5289	2.53271	2.55771	2.52441	2.53048	2.53667	2.53547	2.52411	2.51906	2.5224	2.51945	2.5338	2.53407	2.53802	2.53285	2.52575	2.53232	2.53669	2.54125
yn055l	Lifetime_fit-ROI8-ch1	2.4943	2.50689	2.51424	2.50241	2.50575	2.50837	2.52653	2.51059	2.50319	2.52412	2.50236	2.50116	2.51608	2.49902	2.50655	2.48946	2.47682	2.47831	2.47125	2.47063	2.47044	2.46442	2.46929	2.46689	2.47397	2.47568	2.46637	2.46659	2.46299	2.47919	2.49523	2.50308	2.48649	2.5027	2.49716	2.4981	2.49146	2.49128	2.4905	2.48767	2.49051
yn057f	Lifetime_fit-ROI0-ch1	2.50112	2.49074	2.48337	2.4735	2.49367	2.47348	2.45879	2.47108	2.46477	2.46656	2.47091	2.47128	2.45651	2.46027	2.45205	2.4608	2.46667	2.47139	2.48063	2.46861	2.48023	2.47266	2.48202	2.48085	2.46517	2.46949	2.45798	2.45886	2.46379	2.47673	2.46881	2.47978	2.47106	2.47162	2.46396	2.46227	2.4635	2.46985	2.48408	2.47967	2.48628
yn057f	Lifetime_fit-ROI1-ch1	2.50281	2.48586	2.48902	2.49791	2.50252	2.49495	2.47689	2.48634	2.49457	2.47586	2.47787	2.47392	2.46669	2.46656	2.48631	2.46965	2.46657	2.47065	2.47975	2.47108	2.46848	2.47897	2.47366	2.47747	2.47012	2.46101	2.45026	2.47116	2.47213	2.47811	2.47354	2.47386	2.47238	2.48128	2.46363	2.46885	2.47414	2.48219	2.48533	2.47029	2.47888
yn057f	Lifetime_fit-ROI2-ch1	2.50675	2.50141	2.49123	2.51398	2.52214	2.48593	2.49137	2.50995	2.50073	2.49003	2.47821	2.4941	2.48322	2.47754	2.49055	2.47342	2.49403	2.49079	2.51023	2.497	2.49234	2.49948	2.49616	2.49391	2.4967	2.48707	2.48822	2.481	2.49856	2.47498	2.48628	2.49278	2.4788	2.49913	2.48534	2.46659	2.48722	2.473	2.486	2.49252	2.48784
yn057f	Lifetime_fit-ROI3-ch1	2.50519	2.49614	2.48267	2.49743	2.49613	2.49687	2.47737	2.48824	2.48584	2.47714	2.47444	2.49001	2.46728	2.46586	2.47173	2.47321	2.47957	2.49433	2.4761	2.48946	2.48214	2.48726	2.49654	2.49292	2.47336	2.47365	2.47185	2.46298	2.46506	2.4723	2.46299	2.47736	2.48423	2.48335	2.47577	2.48145	2.47786	2.48652	2.48719	2.49006	2.49284
yn057f	Lifetime_fit-ROI4-ch1	2.48136	2.46127	2.45453	2.47245	2.47534	2.46168	2.44438	2.45062	2.43854	2.44878	2.43205	2.43004	2.42974	2.42405	2.42358	2.42224	2.43822	2.44337	2.43221	2.43273	2.4281	2.43203	2.43813	2.42889	2.42409	2.42902	2.41901	2.44416	2.43915	2.43409	2.44659	2.44436	2.44384	2.44809	2.44381	2.44369	2.42651	2.44736	2.45413	2.45457	2.44679
yn057h	Lifetime_fit-ROI0-ch1	2.50559	2.49326	2.52033	2.50981	2.51675	2.51098	2.49647	2.49948	2.49764	2.50039	2.49158	2.49976	2.46461	2.48991	2.48123	2.48545	2.48402	2.48466	2.48259	2.48226	2.48388	2.46931	2.50452	2.50207	2.49736	2.50431	2.49371	2.50271	2.48785	2.49261	2.5109	2.48844	2.49653	2.49064	2.48774	2.49357	2.4921	2.48243	2.48973	2.48815	2.48896
yn057h	Lifetime_fit-ROI1-ch1	2.48589	2.49248	2.51885	2.50422	2.49959	2.496	2.47765	2.48765	2.49954	2.4909	2.47903	2.48474	2.49111	2.49696	2.47807	2.48208	2.48617	2.45064	2.47583	2.46874	2.48048	2.45912	2.47214	2.48642	2.47072	2.49179	2.48379	2.48613	2.47287	2.46553	2.47031	2.47662	2.47464	2.4644	2.465	2.46527	2.469	2.47505	2.47152	2.46173	2.4666
yn057h	Lifetime_fit-ROI2-ch1	2.5112	2.51608	2.52243	2.50809	2.51839	2.50882	2.51717	2.52056	2.51145	2.50815	2.49847	2.49835	2.48428	2.49433	2.49815	2.50013	2.51891	2.51177	2.49587	2.50455	2.50858	2.49513	2.50555	2.49157	2.49005	2.5036	2.48618	2.50202	2.48926	2.49647	2.49815	2.49945	2.50855	2.50107	2.50048	2.4947	2.50706	2.48788	2.48553	2.50556	2.50293
yn057h	Lifetime_fit-ROI3-ch1	2.51121	2.50341	2.50886	2.48755	2.50237	2.50111	2.50565	2.49817	2.49725	2.48632	2.48647	2.48123	2.49687	2.48347	2.47882	2.49458	2.50759	2.48809	2.49683	2.48122	2.49751	2.49005	2.49313	2.4945	2.48133	2.49805	2.49536	2.49491	2.49816	2.48898	2.48649	2.48347	2.49086	2.49274	2.49078	2.49192	2.49137	2.4925	2.48973	2.49035	2.49689
yn057h	Lifetime_fit-ROI4-ch1	2.50847	2.50232	2.51731	2.49126	2.50465	2.5186	2.51135	2.51684	2.49781	2.50272	2.49847	2.49266	2.49723	2.49482	2.49035	2.49364	2.51954	2.49456	2.50097	2.49388	2.50682	2.51375	2.50213	2.51264	2.48181	2.49919	2.50043	2.50575	2.49309	2.49219	2.48663	2.4894	2.48842	2.49466	2.5033	2.48375	2.50911	2.48649	2.49511	2.48989	2.48452
yn057h	Lifetime_fit-ROI5-ch1	2.50478	2.49072	2.51905	2.52116	2.49605	2.49754	2.50263	2.49731	2.48425	2.48749	2.47874	2.49013	2.48373	2.48619	2.48866	2.50632	2.50527	2.49245	2.50377	2.4943	2.50433	2.48605	2.49329	2.49332	2.49427	2.4984	2.49483	2.47907	2.48457	2.49575	2.48875	2.49335	2.49567	2.48611	2.48091	2.49494	2.49633	2.48827	2.49721	2.49121	2.48512
yn057h	Lifetime_fit-ROI6-ch1	2.507	2.51488	2.53196	2.53493	2.49387	2.53716	2.53278	2.51957	2.52559	2.50261	2.51409	2.4909	2.48313	2.5024	2.50683	2.49514	2.51561	2.51798	2.50997	2.50578	2.5154	2.49778	2.51453	2.51736	2.51415	2.50723	2.51323	2.50181	2.4949	2.50656	2.50262	2.48974	2.49896	2.49404	2.51595	2.48062	2.49989	2.49771	2.47888	2.49806	2.48989
yn057h	Lifetime_fit-ROI7-ch1	2.5	2.5073	2.51703	2.52094	2.5131	2.51119	2.51706	2.52313	2.50458	2.50058	2.49798	2.50764	2.49317	2.49351	2.48568	2.50092	2.51421	2.51657	2.5085	2.51182	2.51402	2.49493	2.50893	2.5035	2.50556	2.51579	2.49965	2.49522	2.49329	2.50282	2.49669	2.51068	2.49987	2.50723	2.51122	2.49896	2.50611	2.50903	2.50364	2.48551	2.49869
	mean	0.00482058	-0.000919555	-0.00147819	-0.00112247	-0.00130036	-0.00659283	0.00185075	0.000514718	0.00669909	0.0061264	0.00877772	0.0100542	0.013058	0.0149401	0.0122571	0.0148581	0.0107883	0.0143724	0.012452	0.0173225	0.0145031	0.0153929	0.0118915	0.0144384	0.0134661	0.0152895	0.0166524	0.0140673	0.0158246	0.0164392	0.0160266	0.013156	0.0169732	0.013044	0.0136875	0.0121514	0.0110462	0.011839	0.0105328	0.0140847	0.0121083
mean base	SEM	0.00170682	0.00163641	0.00137454	0.00163723	0.00135197	0.00267306	0.00222586	0.00209776	0.00170441	0.00197139	0.00199067	0.00203371	0.00216805	0.00220111	0.00219411	0.00240868	0.00235984	0.00221124	0.00213796	0.00202515	0.00190883	0.001939	0.00211456	0.00171756	0.00236654	0.00178683	0.00209758	0.00220025	0.00200223	0.00197986	0.00239756	0.00192695	0.00199058	0.00198579	0.00205195	0.00247496	0.00232296	0.00192633	0.00202649	0.00215731	0.00201508
2.5191	Lifetime_fit-ROI0-ch1	0.0106231	-0.0125479	-0.00557488	0.00951547	-0.00201575	-0.000655345	0.00575131	0.0140431	0.0177163	0.0257712	0.00725132	0.0167604	0.0120506	0.00845946	0.01534	0.0281751	0.0250292	0.0203589	0.0125809	0.0292136	0.0326417	0.0441853	0.0404699	0.0255455	0.0236029	0.0511717	0.0450014	0.037426	0.0350138	0.0490412	0.0429512	0.0314143	0.0416221	0.0179729	0.0353265	0.0323437	0.0346005	0.0368255	0.0353919	0.0348559	0.0228075
2.55418	Lifetime_fit-ROI1-ch1	0.00369201	-0.0114052	-0.00555616	0.0108955	0.00237392	-0.0243006	-0.0230168	-0.00831234	0.0148801	-0.00878057	-0.00635439	-0.0174633	-0.0165001	-0.00633026	-0.0104427	0.0048296	-0.00366241	-0.00302346	0.0184366	0.0165742	-0.00741814	0.00181873	0.00540377	0.0195134	0.0127939	0.0235677	0.00475854	0.00502327	0.0232576	0.0289883	0.0191369	0.00559235	0.0355467	0.0213121	0.000444689	0.00671898	0.015845	0.00905274	0.00338435	0.019758	0.0130929
2.55405	Lifetime_fit-ROI2-ch1	-0.00833296	0.014972	0.0137836	-0.0164909	-0.00393175	-0.00610519	0.0369558	-0.0251809	0.00810717	-0.00205727	-0.0457089	0.00375202	-0.000231894	0.0173847	-0.00984056	0.00331478	-0.0140283	-0.0244245	-0.00605969	-0.00244481	0.0260124	0.00791005	-0.00815519	-0.0128616	-0.00544001	0.00557418	-0.00234002	0.0194465	-0.0140975	0.0361172	0.0234028	-0.00188583	0.0213258	-0.00425737	0.0147422	-0.030863	-0.0025437	0.0157319	-0.0144844	0.0207043	-0.0124754
2.52239	Lifetime_fit-ROI3-ch1	-0.00640229	0.0119452	-0.00612265	0.00479357	-0.00421387	-0.0228882	-0.00164434	-0.0028473	0.00434705	0.00167888	-0.00690577	-0.00393591	0.000662437	-0.00113105	0.0059274	0.0114489	0.00913096	-0.00399654	0.00309895	0.0128789	-0.0150262	-0.00604707	-0.00333174	0.00164224	0.0131526	0.0103883	0.0038929	-0.0105822	-0.0101278	0.00869576	-6.19315e-05	-0.0148041	-0.00187023	-0.0147255	0.000503378	0.00474743	-0.0069271	-0.00519634	0.00687765	0.000527588	0.00334328
2.53312	Lifetime_fit-ROI4-ch1	0.00740288	-0.0137087	-0.00966224	0.00208578	0.0138823	-0.0124537	0.00334275	-0.00459797	-0.0130978	-0.0282461	-0.00950699	-0.00592278	-0.00237903	-0.0040502	0.00955402	0.0132235	0.00614522	-0.00334429	-0.000575707	0.0127339	0.0233954	0.0349778	0.0133144	0.00657657	0.0126354	0.0161824	0.0250453	0.014165	0.0177753	0.00851689	0.0256698	0.0186482	0.0195868	0.0142439	-0.00246059	0.00220126	0.0161974	0.0258282	-0.0083572	0.0149256	-0.00335392
2.52276	Lifetime_fit-ROI5-ch1	0.0097797	-0.00574635	0.00363845	-0.00456058	-0.00311123	-0.0364579	-0.00342487	0.00993126	0.000277423	-0.00511213	-0.0242305	0.00553383	0.00372079	-0.0064747	-0.00599957	-0.0178054	-0.00369381	0.022005	-0.00426798	0.0159446	0.00652086	-0.00510712	0.0062439	-0.00773669	-0.00653049	-0.00888215	0.00648163	-0.0180266	0.00738261	0.0184612	0.0193023	0.0022167	0.0143272	-0.0271294	0.00673326	0.00126614	-0.0103056	0.00200304	-0.0231409	0.00833274	0.0133722
2.55863	Lifetime_fit-ROI6-ch1	0.00888939	0.0229439	-0.000214558	-0.016288	-0.0153307	-0.024815	-0.0174324	0.00642513	0.0294965	-0.00408743	-0.00365246	-0.00286989	0.00719296	0.00307542	-0.0132886	0.0279447	0.00550912	0.00609913	-0.0125437	0.0294614	0.0233571	0.0289611	-0.0161399	-0.0112618	0.00149072	-0.0037982	-0.000996188	-0.0200817	0.0422471	0.00708199	0.0348883	0.0100219	-0.0148432	0.0190817	-0.010955	0.0244387	0.00908432	0.00553887	0.00133372	0.00999635	0.0241923
2.53936	Lifetime_fit-ROI7-ch1	0.0203661	-0.022916	0.0126315	-0.0169903	0.00690879	-0.043851	0.00589823	-0.00819271	0.0137981	-0.00254546	-0.00365006	-0.00776727	0.0258682	0.0107029	-0.0180246	0.0122008	-0.0180023	0.0265094	0.00650569	-0.0164521	0.0171683	0.031255	0.00840578	0.0267903	0.00876145	0.0205755	0.0199388	0.0172343	0.0384442	0.0409595	0.0248751	0.020531	0.00467314	0.00076735	0.025805	0.0236086	0.0140568	0.0093118	0.0236574	0.0259125	0.017099
2.53973	Lifetime_fit-ROI8-ch1	-0.0346036	0.0349122	0.0152723	-0.0336197	0.0180388	-0.0151968	-0.06025	-0.0333994	-0.0181936	-0.0288052	-0.0349354	-0.0470292	-0.0358378	-0.0331708	-0.0215229	-0.0442444	-0.0336383	-0.0371563	-0.0268395	-0.0117084	-0.0234086	-0.00224008	-0.037114	-0.00256255	-0.039571	-0.0122513	-0.0296882	-0.00944436	-0.0139277	-0.016918	-0.0555146	-0.0427394	-0.0134227	0.000622824	-0.0168932	-0.0468377	-0.00933067	-0.0244022	-0.00245736	-0.0583652	-0.0401088
2.5419	Lifetime_fit-ROI9-ch1	-0.00208205	-0.0254232	0.0116897	-0.000641464	0.016457	-0.023162	-0.00526212	0.00194158	-0.0309762	-0.0157178	0.00910511	0.0308993	-0.0131634	-0.00403121	-0.0140444	0.000573535	0.00433412	-0.0190576	0.0179889	0.0324275	-0.0104287	-0.0135651	-0.0182412	0.00718428	0.0316335	-0.0143765	0.00958882	0.042831	-0.00580108	0.00573596	0.0455123	-0.00255428	0.0164668	-0.000486047	-0.00466413	-0.00797736	-0.0245356	0.00665855	-0.0049659	0.0266276	0.00350838
2.55278	Lifetime_fit-ROI10-ch1	0.0326821	-0.0127002	-0.00264669	-0.0130673	-0.00426791	-0.0181326	0.0263486	0.0235261	-0.0096058	-0.00211194	0.00611026	0.00619748	0.00605045	0.0618914	0.00288164	0.0228091	-0.0249249	0.0319981	0.00799251	0.0263616	0.0409355	-0.00963671	-0.000993799	-0.000947162	0.0265162	0.0204044	0.0383726	0.0551042	0.0470766	0.0121889	0.0207705	0.025733	0.0146159	0.0190875	0.0205212	0.0586214	0.0184786	0.0276425	-0.0249427	0.0320247	0.0300552
2.51947	Lifetime_fit-ROI11-ch1	0.057914	-0.0259108	-0.0580606	0.0604886	-0.0344313	-0.0267731	0.0200406	-0.0806585	-0.011825	-0.0605778	-0.00441435	-0.0460979	-0.0387687	-0.0464765	-0.0586827	-0.0664255	-0.0574165	-0.0109955	-0.0284224	0.00560902	-0.0264615	-0.0265198	-0.0125112	0.0165879	-0.0636726	0.012417	-0.0379986	-0.0404631	-0.0305283	-0.0521672	-0.0581499	-0.0108143	0.0416069	-0.0406111	-0.0382783	-0.0600416	-0.0270615	-0.0343801	-0.00282618	-0.056361	-0.0312431
2.52672	Lifetime_fit-ROI12-ch1	0.0100724	-0.0114228	0.00239327	-0.000835913	-0.000206922	-0.00615124	0.00887041	0.00328583	0.00710286	0.00349173	0.00560026	0.0162846	0.0061142	0.00488235	0.00661468	0.0225458	-0.00439563	0.029007	0.0193117	0.0023932	0.0170793	0.0181518	0.0096506	0.023494	0.0327622	0.00988794	0.0280651	0.0256387	0.0409397	0.0252417	0.0277519	0.0330499	0.0313206	0.0168394	0.0151754	0.0176506	0.0273422	0.0360261	0.0209835	0.0185345	0.013235
2.5904	Lifetime_fit-ROI0-ch1	-0.00220209	0.00438879	0.00742871	-0.0182278	0.00861242	0.0109976	0.0177869	0.0193867	0.0294415	0.00135078	0.0227873	0.00899572	0.00777169	0.025663	0.0190798	0.0303325	0.00676906	0.0208185	0.0225179	0.0264763	0.013046	0.0240943	0.036922	0.0313848	0.00463134	0.0438428	0.027683	0.00594082	0.00592707	0.0145492	0.0168281	-0.00846649	0.0113483	0.0103685	0.0201474	0.0130885	0.0230103	-0.00640472	0.0192673	0.0267627	0.0220885
2.56973	Lifetime_fit-ROI1-ch1	0.00459885	0.00110031	-0.0071261	0.00516651	-0.00373957	-0.00960319	0.00809163	0.0119368	0.0190214	0.014147	0.00853552	-0.00732581	0.0245467	0.0162793	0.0116494	0.0157768	-0.0240768	0.00982775	-0.0147106	0.012958	0.00166991	0.0138895	0.015675	0.00115098	-0.00883638	0.0136215	0.0123527	0.0242805	-0.00402764	0.00955567	0.0208438	0.000403774	-0.00579326	-0.000195918	0.00800868	0.000206356	-0.00559179	-0.0136124	-0.0066206	0.0116764	-0.00643886
2.56685	Lifetime_fit-ROI2-ch1	0.00851589	-0.0144601	-0.00194536	0.00885598	-0.000966431	0.0162464	0.0231005	0.00956781	0.0235673	0.0203958	0.00857969	0.0152477	0.0256953	0.0365644	0.0373466	0.040429	0.0366553	0.0361729	0.0364583	0.0128006	0.0182191	0.0169712	0.0123143	0.0141712	0.0147843	0.000146787	0.0091051	0.0198469	0.015183	0.00773675	0.0200042	0.00867839	0.0207815	0.00766133	0.00318515	0.00114948	0.0117796	-0.00670178	0.00799339	0.0116367	0.0112776
2.56813	Lifetime_fit-ROI3-ch1	-0.0181252	-0.00447948	0.00163273	0.0123573	0.00861469	0.0350129	-0.00646834	0.011226	0.0153436	-0.000184533	0.00646697	-0.0097745	-0.000597566	-0.012859	0.0155336	0.00950682	0.0260441	0.0243261	-0.000122631	0.0121192	-0.0115734	0.00815308	0.0368531	0.00403047	-0.00710982	0.00230557	0.0324967	-0.00752161	0.00128951	0.000126709	-0.000251457	-0.01943	-0.0255458	-0.000125622	-0.00821023	-0.00737301	-0.0163795	-0.00107645	-0.0231388	0.000258525	0.00885491
2.55511	Lifetime_fit-ROI4-ch1	-0.0239127	-0.00926315	0.0113176	-0.00991487	0.031773	-0.0226543	-0.0124625	-0.0274927	0.00971076	0.00232317	-0.0255231	-0.0100413	-0.0197064	0.00765284	-0.00500111	0.00222062	0.0135636	0.00794769	0.0119583	-0.0485	0.0145036	-0.00948073	-0.0419524	0.0223475	0.0126037	-0.00819965	-0.0181991	0.0171203	0.0292032	0.0295169	-0.0123388	0.00785636	-0.0182542	0.011814	-0.0269442	-0.000278897	-0.0525297	-0.0122285	-0.0342769	-0.00458954	0.00417939
2.54653	Lifetime_fit-ROI5-ch1	0.0105057	-0.00831244	-0.00580111	0.00152179	0.0020861	0.0125654	0.0118289	0.00853055	0.0200708	0.0116838	0.0161854	0.0143584	0.0201039	0.0157417	0.0121284	0.0275816	0.0150117	0.0223547	0.017018	0.00966615	0.0218363	0.0192916	0.0126224	0.0191445	0.0156824	0.0200139	0.0203698	0.0158697	0.00740038	0.0157134	0.015999	0.00340913	-0.00279106	0.0197217	0.00716371	0.0133971	0.013483	-0.00239239	0.00665139	-0.000875062	0.0110139
2.55401	Lifetime_fit-ROI6-ch1	0.0200687	-0.000632179	-0.00334413	-0.012741	-0.00335134	0.0509771	0.0332019	0.0429076	0.0363534	0.0356173	0.053891	0.0492428	0.0446665	0.0580039	0.0526254	0.0670368	0.0524491	0.0604361	0.0469748	0.0431412	0.0467347	0.02793	0.0136319	0.0203742	0.0141229	0.033931	0.0189332	0.0354629	0.0307627	0.0305508	0.0134354	0.00942048	0.0313064	0.0223659	0.0121915	0.0150442	0.0257053	0.00739089	0.0201519	0.011162	0.0143628
2.57453	Lifetime_fit-ROI7-ch1	0.00727101	-0.00633697	0.00213659	-0.00947758	0.00640696	0.0237211	0.0182671	0.0246787	0.0158604	0.0115119	0.0250186	0.000849878	0.0135661	0.0264466	0.0209168	0.0331891	0.0096293	0.00836382	0.010787	0.0355128	0.00884136	0.0190495	0.00135127	0.0244416	0.035269	0.021593	0.03865	0.0121733	0.00902309	-0.0140543	0.009198	0.0107651	-0.01171	0.00753161	0.0159757	0.0164379	0.00561255	0.014979	0.0152485	0.00542371	0.0219572
2.47105	Lifetime_fit-ROI0-ch1	0.0105892	-0.00443325	-0.00740401	0.00144362	-0.00019555	-0.0414807	-0.0164658	-0.00547579	-0.00733377	0.0100495	0.0059221	0.0142712	0.0240338	0.0167772	0.0165172	0.007905	-0.00345144	0.018512	0.0105589	0.0262823	0.0161079	0.0246622	0.0217186	0.0186079	0.0330517	0.0308439	0.0362562	0.0281135	0.0175216	0.0145484	0.0430646	0.0449745	0.0220268	0.0322514	0.0135728	0.0336831	0.02208	0.0183612	0.0185336	0.0164263	0.00267324
2.47348	Lifetime_fit-ROI1-ch1	0.0228178	-0.00432189	-0.00330443	0.00193198	-0.0171234	-0.0306829	-0.00144977	-0.00994592	-0.00313877	0.0295351	0.0120362	0.0161265	0.0237402	0.0248284	0.0235461	0.0223229	0.0276627	0.0346715	0.0363158	0.0490909	0.0354032	0.0358288	0.0390038	0.0413118	0.0257096	0.0222672	0.0197953	0.0261828	0.0151248	0.0232635	0.0349644	0.0356692	0.0416306	0.0376483	0.033231	0.0105676	0.0213768	0.0157781	-0.0132418	0.0178091	0.0202351
2.53665	Lifetime_fit-ROI2-ch1	-0.00736416	0.0130219	0.00185959	0.00823425	-0.0157516	-0.00991819	-0.00143988	0.00376095	0.000220012	0.00421227	-0.00739594	-0.00519803	0.015175	0.0122982	-0.00797218	0.0125798	-0.00458525	0.00586785	0.0139172	-7.36131e-05	0.0165878	0.00311105	0.0132504	0.00351922	0.0197001	0.0108224	-0.000628559	0.0293187	8.99155e-05	-0.00297432	-0.0182972	0.00710437	0.0126958	-0.0059845	-0.0153403	-0.00353093	0.00385971	0.00323574	0.0155461	-0.00885831	-0.0349535
2.50746	Lifetime_fit-ROI3-ch1	0.00804403	0.0152008	0.00266316	-0.0123754	-0.0135326	-0.0427153	-0.0133408	-0.0123237	-0.0117353	0.00520791	-0.00107903	0.00418572	0.0141551	0.0115503	0.0207657	0.0235044	0.0174379	0.0207005	0.0102171	0.0365431	0.0271619	0.0271389	0.0125599	0.0276992	0.0278415	0.0219781	0.0326446	0.0251553	0.0145352	0.0249493	0.020847	0.0171543	0.0341407	0.0177883	0.0226365	0.0151893	0.0126033	0.0205392	0.0250785	0.0261045	0.0179485
2.45775	Lifetime_fit-ROI4-ch1	0.0349697	0.00783922	-0.0073441	-0.0212776	-0.0141872	-0.0502397	-0.0251705	-0.0196994	-0.000907902	0.00227611	0.0014824	0.0161385	-0.000309281	0.0213969	0.000591685	-0.00846895	0.00864147	0.00324796	-0.0165482	0.0361276	0.00381105	0.0115478	0.0222441	0.0245011	0.0296623	0.0210041	0.0376626	0.0192986	0.0296075	0.0260977	0.027078	0.036151	0.0471876	0.0364122	0.0416732	0.0395627	0.037634	0.0416516	0.0408683	0.0409219	0.0496779
2.4899	Lifetime_fit-ROI5-ch1	0.01192	-0.00917511	0.00469727	-0.00167792	-0.00576424	-0.0299027	-0.0168196	0.0115781	0.00361314	0.00168177	0.00694773	0.0166428	0.0200822	0.0202385	-0.000775018	0.0206769	0.0130711	0.00577045	0.0101893	0.0257888	0.0166623	0.0255885	0.0304739	0.0417291	0.0344378	0.0341264	0.0221273	0.0316706	0.0315562	0.0215318	0.0355002	0.0313534	0.0172857	0.0289821	0.0263791	0.00636382	0.0144509	0.00257496	0.0141738	0.0242976	0.0226204
2.50301	Lifetime_fit-ROI6-ch1	0.0138148	-0.00385915	-0.000635641	-0.00153982	-0.00778016	-0.0631023	-0.0253089	-0.015277	-0.0130243	-0.0037165	0.015498	0.00985016	0.0125574	-0.0106679	0.0107116	-0.00223347	0.00562346	0.00401785	0.00798034	0.0299018	0.0162781	-0.00680223	-0.00984382	-0.00372281	-0.0112115	0.0111992	-0.00435706	-0.00948202	0.00630223	0.00717933	0.00517824	0.000931611	0.00239476	0.00594295	0.0153458	0.00830762	-0.00121622	0.00185526	-0.0103424	0.011985	0.00177515
2.52319	Lifetime_fit-ROI7-ch1	0.0147357	0.00222075	-0.00282506	-0.0108576	-0.0032738	-0.0489428	-0.0188246	0.00528633	-0.026518	-0.0069858	0.00890321	-0.00311299	-0.0149295	0.00820903	-0.00653382	0.00532446	0.0138348	0.0029896	0.000403036	0.0157777	0.00424463	0.00828247	0.00122086	0.0115726	0.0157903	0.000580865	0.00810691	-0.0116719	0.0180273	0.0115178	0.0159241	0.01679	0.0163506	0.0113317	0.0228914	0.0155888	-0.0019011	0.016426	0.0208175	-0.001812	0.0303756
2.50993	Lifetime_fit-ROI8-ch1	0.00532795	-0.00551566	-0.00244578	0.0130275	-0.010394	-0.00917645	-0.01892	-0.000952465	0.0150093	0.0168568	0.0158381	0.00971623	0.00380338	0.0155642	0.00803997	-0.0164695	0.00704354	-0.00104513	-0.0071727	0.0136758	-0.00222929	-0.0124535	-0.00636478	-0.00861499	-0.0205651	0.00447513	-0.00281818	-0.0228928	-0.0184604	0.00519203	0.0082312	-0.0060308	-0.00866071	-0.00626064	0.0180639	-0.0107319	-0.0228215	-0.00254973	0.00400923	0.0109707	0.012002
2.52459	Lifetime_fit-ROI9-ch1	0.00778275	-0.0471569	0.000592314	0.0226618	0.01612	0.00229465	0.0324047	-0.0107835	0.00827421	0.0260066	0.0047243	0.0306849	0.0370037	0.0517859	0.0115894	0.0125564	0.0399595	0.0644995	0.0622579	0.0187451	0.0258701	0.0450969	0.0283684	0.0278517	0.0248706	0.0151789	0.0159062	0.00991827	0.0414401	0.00723308	0.00937358	0.0215202	0.0326583	0.0533951	0.0272471	0.0355404	0.0477079	0.0381426	0.0301118	0.0351148	0.0193654
2.4871	Lifetime_fit-ROI10-ch1	0.00494615	0.00766422	-0.00539755	-0.00263883	-0.004574	-0.0144945	0.00548987	-0.00292329	-0.00713249	0.00475704	0.00847102	0.0103169	0.0166531	0.0229734	0.0239334	0.0167836	0.033095	0.0216773	0.0188814	0.010734	0.0206595	0.0111577	0.0210457	0.0106216	0.015704	0.0178101	0.00698886	0.0136646	0.018643	0.0102809	0.0182705	0.00951798	0.0174384	0.00860674	0.0269162	0.00513015	0.00486562	0.00644151	0.00680587	0.00298095	0.0113767
2.48935	Lifetime_fit-ROI11-ch1	0.0127603	-0.0123867	-0.000470246	0.000453505	-0.000356861	-0.00665732	-0.000996438	-0.00185522	-0.00176472	0.0215876	0.0283352	0.032577	0.0225421	0.0229777	0.0238847	0.0196811	0.0359729	0.0360158	0.0405862	0.04909	0.0284432	0.0302041	0.014481	0.0347432	0.0293008	-0.000380886	0.0308513	0.0128772	0.0202503	0.0195755	0.0149252	0.00985865	0.0289219	0.0133652	0.0186913	0.0123157	0.00533871	0.000334436	0.00752232	0.0330377	-0.00184284
2.52576	Lifetime_fit-ROI0-ch1	-0.00679476	-0.00826641	0.0124042	0.0113837	-0.00872677	0.00994117	0.0164631	0.00953955	0.0279395	0.0166339	0.0167381	0.0239983	0.0282194	0.02419	0.0339173	0.0237259	0.0284087	0.0141744	0.0280722	0.0340684	0.0371608	0.027819	0.04407	0.0275483	0.0199199	0.0354696	0.0312306	0.0144438	0.0174709	0.024496	0.02133	0.0203724	0.0237442	0.0217049	0.0316705	0.0245823	0.00701894	0.00462704	0.012272	0.01551	0.0215507
2.45128	Lifetime_fit-ROI1-ch1	-0.00271955	-0.00444602	-0.0155833	0.00911075	0.0136381	0.0238548	-0.00022884	0.0152051	0.00535685	0.0047981	0.0216277	0.0084212	0.00872563	0.0211917	0.0225213	0.00208036	0.0129508	-0.011786	-0.00242971	0.000690856	0.0182101	0.0136877	-0.000245251	0.0204025	0.008111	0.0018219	0.0029985	0.00247469	-0.00391213	0.00654238	0.000182864	-0.0102522	-0.00566639	-0.0209888	-0.00705767	-0.0110183	-6.41672e-05	-0.0131307	-0.0163578	-0.00305202	-0.00613326
2.51936	Lifetime_fit-ROI2-ch1	0.00292082	0.00234401	-0.000689881	-0.00114258	-0.00343237	0.00151586	0.0065443	0.0112583	0.0113408	0.016752	0.0137801	0.012836	0.0238355	0.0219608	0.030518	0.0123687	0.0234877	0.0234524	0.0240229	0.0274537	0.0280945	0.0288893	0.0284362	0.0230684	0.0217372	0.0272416	0.0231807	0.0202202	0.0203421	0.0277773	0.021305	0.0202921	0.0172293	0.0138773	0.0242491	0.02713	0.017481	0.0233685	0.0124847	0.0211698	0.0241877
2.47736	Lifetime_fit-ROI3-ch1	0.00195774	0.00570408	-0.00650246	-0.00232674	0.00116738	0.010516	0.00606268	0.00829068	0.00784778	0.0169736	0.0193399	0.0143401	0.0214565	0.014089	0.0206193	0.038964	0.024986	0.0187645	0.0172009	0.0110885	0.00935972	0.0037229	0.0331135	0.0284101	0.0206361	0.022094	0.019426	0.00911009	0.0135416	0.0486533	0.0421707	0.038488	0.0409571	0.0337375	0.0342869	0.0418528	0.0401271	0.0400405	0.0351662	0.0368308	0.0418712
2.41789	Lifetime_fit-ROI4-ch1	0.00314319	0.00628417	-0.00689507	0.00194119	-0.00447347	-0.00147753	-0.00558394	0.00393	0.0212908	0.0162512	0.00952252	0.0172628	0.0275685	0.0191336	0.0206464	0.00866839	0.0261013	0.0229486	0.00683552	0.00329808	0.00788867	0.0127282	0.0179439	-0.00954794	-0.0103562	0.00791248	-0.000534781	0.00747	-0.00254645	0.0163736	0.00260104	0.000779761	-2.39948e-05	-0.00251251	-0.0164705	-0.0156307	0.000732991	0.00624668	0.00259618	0.0142705	0.0151093
2.51484	Lifetime_fit-ROI5-ch1	0.00101403	0.00813935	0.00721918	-0.0086835	-0.00768907	0.0122174	0.0199033	0.00203862	0.0071107	0.007162	0.011416	0.00264773	0.0418031	0.0246902	0.0287705	0.0356646	0.0267183	0.0234082	0.0289968	0.0331191	0.019045	0.0209727	0.0172158	0.0342972	0.0469135	0.0470695	0.0358851	0.0430869	0.0154747	0.0349149	0.0300104	0.0200906	0.0179099	0.0318641	0.0212288	0.0362268	0.030438	0.0183396	0.0254523	0.0310464	0.0276553
2.53516	Lifetime_fit-ROI6-ch1	-0.00157942	0.023948	0.000894471	-0.00582916	-0.0174339	-0.00982734	0.0153364	-0.00378389	0.00752145	0.0276453	0.0195695	0.03384	0.0137436	0.0114732	0.0173076	0.0154284	0.0196273	0.0317186	-0.0108613	0.01844	0.0298802	0.0245474	0.0198837	0.0135933	0.0127146	0.015758	0.0130331	0.0271182	0.0189092	0.000956399	-0.0226418	0.0229183	0.0222896	0.00885487	0.0387768	0.00287931	0.0452851	0.0103465	0.0204426	0.0300547	-0.0120466
2.56428	Lifetime_fit-ROI7-ch1	0.00929528	-0.0105336	0.0011224	-0.0139778	0.0140938	0.0165846	0.0118114	0.0109566	0.00552239	0.00215354	0.0021019	0.0113203	0.0120017	0.00581316	0.0228646	0.00423667	0.0145572	0.00681916	0.0331918	0.0118412	0.00126975	0.0148086	0.0251435	0.0190525	0.0218065	-0.00226383	0.0136018	0.0338953	0.00783179	-0.00275247	0.0281744	0.0331768	0.0334121	0.0280608	0.0135987	0.00135195	-0.0200667	0.00673429	0.00796215	0.0169866	0.00592626
2.49958	Lifetime_fit-ROI0-ch1	0.00024215	0.00167599	0.00108543	0.00372877	-0.00673234	-0.00280423	-0.00798225	-0.0122564	-3.2168e-05	0.00926499	-0.00133167	0.00595118	0.00897369	0.0128356	0.00511642	0.0186663	0.0193045	0.0251712	0.0294651	0.015551	0.0130295	0.0153349	0.0221146	0.0253481	0.0147631	0.0176136	0.0255434	0.00315925	0.0254151	0.0351034	0.0277316	0.0193285	0.0212827	0.0282672	0.0196707	0.0166602	0.0197429	0.00504205	0.0130297	0.0244102	0.0212748
2.54433	Lifetime_fit-ROI1-ch1	0.0140055	-0.00599714	-0.00286633	-0.00496762	-0.000174436	0.00388703	0.00152725	0.0037806	0.0111533	-0.00287007	0.0219934	0.0182757	0.0146941	0.0161211	0.0144738	0.0187346	0.0262896	0.0115939	-0.0024504	0.0182683	0.00627448	0.0216862	0.0140071	0.0115041	-0.00105791	0.000611507	0.0150315	0.00284559	0.00237151	0.0204066	0.0221173	0.0188592	0.0322051	0.0271318	0.0183336	0.0214259	0.019813	0.0147154	0.0207097	0.00467107	0.00935094
2.54395	Lifetime_fit-ROI2-ch1	-0.000488075	0.00874645	-0.000949889	0.00130953	-0.00861801	-0.0128604	-0.00677686	0.00192496	0.0168243	0.00508343	-0.00500127	0.017559	0.0110076	0.0207588	0.0255692	0.0212594	0.0169326	0.0133175	0.0213284	0.00280641	0.0273675	0.0188548	0.00952867	0.000978565	-0.00423991	0.0170258	0.0270766	-0.00805441	0.00148899	0.0221393	0.0312177	0.0220602	0.0297225	0.0254739	0.0320589	0.0113824	0.0104595	0.031846	0.0312048	0.010919	0.028406
2.49227	Lifetime_fit-ROI3-ch1	0.00352941	0.00916499	-0.00851199	0.00140591	-0.00558832	-0.010104	-0.00572168	-0.010643	0.0149203	0.0144846	0.0151745	0.0137004	0.00831116	0.0141741	0.0188421	0.029127	0.0209787	0.0188404	0.0257282	0.0345312	0.0259253	0.0231036	0.0191126	0.0115228	0.0108028	0.0265893	0.0190081	0.0129148	0.0226497	0.0228303	0.0270897	0.0200709	0.0292661	0.0185473	0.0252645	0.0109249	0.0368962	0.0251291	0.0213715	0.0236515	0.0283905
2.53437	Lifetime_fit-ROI4-ch1	0.00305058	-0.00704091	0.0120514	0.000755087	-0.0088162	-0.00300607	0.00795651	-0.00689902	-0.00108981	0.0125178	0.0119339	0.0194153	0.00420014	0.0103353	0.00912473	0.0285377	0.0106132	0.00482452	0.0141982	0.00956249	0.021812	0.00745516	0.0149675	0.00759026	0.00763197	0.0242973	0.0161789	0.0162894	0.0191332	0.0151736	-0.00368158	0.0189123	0.0209039	0.0176286	0.00685471	0.0154429	0.0182976	0.0168207	0.00869671	0.0185626	0.0141473
2.52844	Lifetime_fit-ROI5-ch1	0.0180716	-0.00858134	-0.0025832	-0.00476322	-0.00214386	0.0104715	0.0029953	0.0105935	0.000629757	-0.018853	0.0107264	0.0199319	0.0048152	0.0162911	0.0102077	0.020423	0.01676	0.0178194	0.0188815	0.0275352	0.0257644	0.0108674	0.0141214	0.023498	0.0365807	0.0248901	0.0214882	0.0157748	0.0305231	0.0288147	0.0226611	0.023336	0.0283932	0.0271464	0.0226272	0.0221893	0.00945983	0.0255741	0.0281679	0.0150883	0.0144207
2.5331	Lifetime_fit-ROI6-ch1	-0.00486382	0.00607061	0.00332272	-0.00598341	0.00145389	-0.00856589	-0.0256618	-0.00362807	0.00502995	-0.00394529	0.0148558	0.00374637	0.00630747	0.00282634	0.00740772	0.00904119	0.0165724	0.0100948	0.018807	0.0036435	0.0147965	0.00564828	0.0143564	0.0167731	0.0134372	0.0160389	0.0114959	0.00919531	0.0205883	0.00889256	0.0113899	0.00137096	0.0213281	0.0067469	0.0157703	0.00554157	0.00906967	0.000333263	0.0239202	0.00948651	0.0028724
2.54469	Lifetime_fit-ROI7-ch1	0.00447398	-0.0135276	0.00132903	-0.00430467	0.0120292	0.00863437	0.000307158	0.00648854	0.022416	0.0152911	0.0198312	0.0269379	0.0282638	0.0170172	0.0187466	0.0102906	0.000784958	0.0116581	0.00526434	0.0155809	0.00685248	0.00609334	0.0157926	0.0119822	-0.0130112	0.0202852	0.0142186	0.00802333	0.00922816	0.0205829	0.0256355	0.0222988	0.0252439	0.0108926	0.0106228	0.00667875	0.0118446	0.0189469	0.0123726	0.0080002	0.00344621
2.50472	Lifetime_fit-ROI8-ch1	0.0104163	-0.00217482	-0.00952441	0.00231215	-0.00102921	-0.00364686	-0.0218142	-0.00586889	0.00153073	-0.0194015	0.00236384	0.0035565	-0.0113616	0.0057036	-0.00183061	0.0152575	0.0279005	0.0264065	0.0334712	0.03409	0.0342816	0.0403006	0.0354288	0.037832	0.0307505	0.0290403	0.0383459	0.0381257	0.0417278	0.0255252	0.00948656	0.00164064	0.0182305	0.00202298	0.00756318	0.00662248	0.0132618	0.013437	0.0142191	0.0170523	0.0142142
2.48848	Lifetime_fit-ROI0-ch1	-0.0126415	-0.00226128	0.00510941	0.0149774	-0.00518405	0.0149978	0.02969	0.0174021	0.0237117	0.0219219	0.0175681	0.0172054	0.0319722	0.0282103	0.0364316	0.0276768	0.0218102	0.0170894	0.00785031	0.0198669	0.00825161	0.0158247	0.00645706	0.00763138	0.0233124	0.0189899	0.0305015	0.0296255	0.0246882	0.0117511	0.0196668	0.00869925	0.0174169	0.0168643	0.0245193	0.0262129	0.0249834	0.0186356	0.00439958	0.00881537	0.00220276
2.49562	Lifetime_fit-ROI1-ch1	-0.00718544	0.00976257	0.00660773	-0.00228366	-0.0069012	0.000675591	0.0187341	0.00928555	0.00105661	0.0197602	0.0177514	0.0217052	0.0289278	0.0290626	0.0093139	0.0259719	0.0290533	0.024969	0.0158689	0.0245391	0.0271439	0.0166541	0.0219625	0.0181573	0.0255077	0.034609	0.0453627	0.0244643	0.0234975	0.0175106	0.0220794	0.0217629	0.0232449	0.0143472	0.0319894	0.0267722	0.0214868	0.0134312	0.0102947	0.0253321	0.0167442
2.5071	Lifetime_fit-ROI2-ch1	0.00035097	0.00569338	0.0158668	-0.00687639	-0.0150347	0.0211684	0.015726	-0.0028507	0.0063684	0.0170749	0.028889	0.0130012	0.0238795	0.0295615	0.0165477	0.0336807	0.0130701	0.0163154	-0.0031313	0.0101028	0.0147558	0.00761825	0.0109426	0.0131915	0.0103986	0.0200351	0.018876	0.0260957	0.00854282	0.0321255	0.0208174	0.0143218	0.0283047	0.00797452	0.0217623	0.0405097	0.0198854	0.0341036	0.0211033	0.0145836	0.0192619
2.49551	Lifetime_fit-ROI3-ch1	-0.00968034	-0.000625704	0.0128388	-0.00191252	-0.000620252	-0.00135905	0.0181466	0.00727759	0.0096744	0.0183782	0.0210744	0.00549988	0.0282335	0.0296524	0.0237808	0.0223061	0.0159418	0.00117891	0.0194182	0.00605616	0.0133771	0.00825486	-0.00103039	0.00259536	0.0221503	0.0218621	0.0236626	0.0325289	0.0304492	0.0232138	0.0325237	0.0181491	0.0112783	0.0121636	0.0197435	0.0140585	0.0176509	0.00899166	0.00832195	0.0054539	0.0026689
2.46899	Lifetime_fit-ROI4-ch1	-0.012373	0.00771864	0.0144624	-0.00345695	-0.00635114	0.00731087	0.0246051	0.0183717	0.0304493	0.0202129	0.0369419	0.0389502	0.0392498	0.0449347	0.0454126	0.04675	0.0307692	0.0256234	0.0367806	0.036257	0.0408904	0.0369633	0.0308585	0.040097	0.0449014	0.0399652	0.0499802	0.024829	0.0298374	0.0348993	0.0224033	0.0246322	0.025145	0.0208973	0.0251795	0.0253019	0.0424748	0.0216267	0.0148546	0.0144177	0.0222009
2.50915	Lifetime_fit-ROI0-ch1	0.00355369	0.015884	-0.0111779	-0.000661581	-0.00759815	-0.00182761	0.0126749	0.0096684	0.0115042	0.00876152	0.0175699	0.00938693	0.0445336	0.0192409	0.0279201	0.0236978	0.0251266	0.0244877	0.0265594	0.0268901	0.025266	0.0398335	0.00462731	0.00708175	0.0117871	0.00483678	0.0154426	0.00643961	0.021295	0.0165357	-0.00175401	0.0207086	0.0126143	0.0185043	0.0214056	0.0155788	0.017047	0.0267214	0.0194188	0.0209944	0.0201923
2.50021	Lifetime_fit-ROI1-ch1	0.0143192	0.00772745	-0.0186468	-0.00401649	0.000616633	0.00420879	0.0225582	0.0125576	0.000660814	0.00930303	0.0211785	0.0154611	0.00909492	0.00324209	0.0221308	0.0181249	0.0140363	0.0495621	0.0243765	0.0314641	0.019721	0.0410894	0.0280618	0.0137893	0.0294836	0.00841122	0.0164172	0.0140739	0.027336	0.0346786	0.0298982	0.0235892	0.0255618	0.0358044	0.0352007	0.0349341	0.0312005	0.0251537	0.0286839	0.0384736	0.033603
2.51524	Lifetime_fit-ROI2-ch1	0.0040363	-0.000843235	-0.00718939	0.0071479	-0.00315158	0.00641479	-0.00193129	-0.00531653	0.00379423	0.0070932	0.0167731	0.0168905	0.0309606	0.020911	0.0170924	0.0151118	-0.00366833	0.00346892	0.0193657	0.0106901	0.00665878	0.0201065	0.00968845	0.0236715	0.025188	0.0116398	0.0290646	0.0132219	0.025979	0.0187647	0.0170909	0.0157914	0.00668677	0.0141704	0.0147577	0.0205349	0.00818291	0.0273638	0.0297118	0.00968422	0.0123093
2.50268	Lifetime_fit-ROI3-ch1	-0.00853024	-0.000726742	-0.00617635	0.0151268	0.000306585	0.00156505	-0.00296622	0.00450821	0.0054261	0.0163617	0.0162117	0.0214516	0.00580628	0.0192103	0.0238604	0.008098	-0.00490736	0.0145904	0.00585077	0.021459	0.00517379	0.012634	0.00955309	0.0081819	0.0213512	0.00462508	0.0073193	0.00776757	0.00452094	0.0137004	0.0161949	0.0192116	0.0118249	0.00994148	0.0119015	0.010762	0.0113126	0.0101809	0.0129477	0.0123349	0.00578929
2.5048	Lifetime_fit-ROI4-ch1	-0.00366904	0.00248307	-0.0125114	0.0135408	0.000156575	-0.0138028	-0.00654382	-0.0120342	0.00699221	0.00207681	0.00632901	0.0121452	0.00757139	0.00998322	0.0144503	0.0111637	-0.0147424	0.0102372	0.0038366	0.010925	-0.00201382	-0.00895033	0.00267294	-0.00783914	0.0229876	0.00561527	0.00437422	-0.000951958	0.011709	0.0126098	0.0181716	0.0153995	0.0163859	0.0101397	0.0015027	0.0210559	-0.00430467	0.0183091	0.00969293	0.0149116	0.0202783
2.50635	Lifetime_fit-ROI5-ch1	0.00157231	0.0156287	-0.0126962	-0.0148102	0.0103054	0.00881703	0.00371884	0.00903895	0.0221077	0.0188606	0.0276101	0.0162209	0.0226232	0.020164	0.0176883	3.67423e-05	0.00108062	0.0139065	0.00258264	0.0120486	0.0020274	0.0203039	0.013061	0.0130349	0.0120834	0.00794803	0.0115247	0.0272787	0.021788	0.0105991	0.0176002	0.0130073	0.0106851	0.0202431	0.025446	0.0114093	0.0100278	0.0180805	0.00913947	0.0151455	0.0212329
2.51653	Lifetime_fit-ROI6-ch1	0.00953036	0.0016476	-0.015434	-0.0184055	0.0226615	-0.0206332	-0.0162481	-0.00304305	-0.00906455	0.0139141	0.00243419	0.025629	0.0334019	0.0141284	0.00970121	0.0213858	0.000919749	-0.0014544	0.00655202	0.0107464	0.00112742	0.01875	0.0019956	-0.000834639	0.00237953	0.00930066	0.00329244	0.0147168	0.021625	0.00996276	0.0139086	0.0267842	0.0175672	0.0224852	0.000573279	0.0359099	0.0166321	0.0188176	0.0376422	0.0184637	0.0266396
2.51167	Lifetime_fit-ROI7-ch1	0.0116733	0.00437459	-0.00535734	-0.00926431	-0.0014262	0.000483674	-0.00538625	-0.0114598	0.00709115	0.0110894	0.0136902	0.00403524	0.0184995	0.0181615	0.0259957	0.0107568	-0.00253657	-0.00489286	0.00316968	-0.00014974	-0.00234287	0.0167477	0.0027465	0.00817776	0.00611893	-0.00411424	0.0120248	0.0164578	0.018389	0.00885331	0.0149837	0.000989933	0.011803	0.00443999	0.000458184	0.0127177	0.00556827	0.00264046	0.00803066	0.0261596	0.0129808

## Sheet: Fig1D_T286D_T305A_T306A
	Select-ROI	T1	T2	T3	T4	T5	T6	T7	T8	T9	T10	T11	T12	T13	T14	T15	T16	T17	T18	T19	T20	T21	T22	T23	T24	T25	T26	T27	T28	T29	T30	T31	T32	T33	T34	T35	T36	T37	T38	T39	T40	T41
	EGTA 10 mM															0.11	0.11	0.11	0.11	0.11	0.11	0.11	0.11	0.11	0.11	0.11	0.11	0.11	0.11	0.11	0.11	0.11	0.11	0.11	0.11	0.11	0.11	0.11	0.11	0.11	0.11	0.11
Sample#	Iono 3 μM					0.13	0.13	0.13	0.13	0.13	0.13	0.13	0.13	0.13	0.13	0.13	0.13	0.13	0.13	0.13	0.13	0.13	0.13	0.13	0.13	0.13	0.13	0.13	0.13	0.13	0.13	0.13	0.13	0.13	0.13	0.13	0.13	0.13	0.13	0.13	0.13	0.13
68	EGTA 10 mM															2.65	2.65	2.65	2.65	2.65	2.65	2.65	2.65	2.65	2.65	2.65	2.65	2.65	2.65	2.65	2.65	2.65	2.65	2.65	2.65	2.65	2.65	2.65	2.65	2.65	2.65	2.65
	Iono 3 μM					2.68	2.68	2.68	2.68	2.68	2.68	2.68	2.68	2.68	2.68	2.68	2.68	2.68	2.68	2.68	2.68	2.68	2.68	2.68	2.68	2.68	2.68	2.68	2.68	2.68	2.68	2.68	2.68	2.68	2.68	2.68	2.68	2.68	2.68	2.68	2.68	2.68
	Time (sec)	0	31.008	61.493	91.997	122.496	152.946	183.411	213.905	244.411	283.125	313.625	344.167	374.678	405.182	435.659	466.174	496.739	527.23	557.771	588.251	618.82	649.304	679.803	710.279	740.827	771.303	801.872	832.334	862.867	893.403	923.98	954.396	984.925	1015.33	1045.62	1076.14	1106.62	1137.06	1167.53	1198.05	1228.55
	Time (min)	0	0.5168	1.02488	1.53328	2.0416	2.5491	3.05685	3.56508	4.07352	4.71875	5.22708	5.73612	6.24463	6.75303	7.26098	7.76957	8.27898	8.78717	9.29618	9.80418	10.3137	10.8217	11.3301	11.838	12.3471	12.8551	13.3645	13.8722	14.3811	14.89	15.3997	15.9066	16.4154	16.9222	17.4271	17.9356	18.4437	18.9511	19.4589	19.9675	20.4758
Iono 3uM	Mean	2.54113	2.54542	2.5451	2.54628	2.54157	2.52093	2.5167	2.51149	2.5123	2.50941	2.51061	2.50818	2.50847	2.5052	2.50464	2.51269	2.53509	2.54608	2.54861	2.55094	2.54694	2.54907	2.54971	2.55384	2.55358	2.55164	2.55521	2.55244	2.5533	2.55413	2.55221	2.54964	2.55234	2.54941	2.55297	2.54853	2.55408	2.5519	2.54847	2.54971	2.55056
	SEM	0.00293923	0.00320224	0.00306021	0.00276668	0.00327672	0.00336908	0.00314944	0.00319865	0.00311461	0.00292392	0.00336651	0.00317168	0.00352246	0.00291121	0.00325767	0.00348655	0.00304328	0.00323106	0.00299997	0.00300274	0.00304816	0.0027091	0.00282869	0.00274254	0.00294848	0.00289216	0.00303136	0.00294601	0.00292546	0.00272966	0.00257908	0.00298537	0.00267579	0.0026046	0.00252125	0.0026231	0.00241196	0.00278143	0.00252345	0.00229114	0.0025829
delta LifeTime	2.5439	0.00277101	-0.00151627	-0.00119825	-0.00238435	0.00232786	0.0229741	0.0272039	0.0324093	0.0315986	0.034491	0.0332925	0.0357249	0.0354347	0.0387037	0.039263	0.03121	0.0088057	-0.00218149	-0.00471298	-0.00704176	-0.00303767	-0.00517363	-0.00580878	-0.00993549	-0.00967832	-0.00773717	-0.0113049	-0.00854005	-0.00939968	-0.0102307	-0.00831123	-0.00574163	-0.00843965	-0.00550639	-0.00907021	-0.00462889	-0.0101758	-0.00799901	-0.0045716	-0.00581247	-0.00666173
yn051h	Lifetime_fit-ROI0-ch1	2.49177	2.49603	2.49745	2.5073	2.49688	2.48514	2.48801	2.48427	2.48684	2.48585	2.47463	2.47846	2.48844	2.49222	2.49807	2.47882	2.49344	2.50332	2.51537	2.51909	2.52956	2.50277	2.51925	2.51746	2.5237	2.51132	2.51845	2.51214	2.50178	2.51715	2.51884	2.51472	2.51575	2.52005	2.50543	2.50474	2.50649	2.52697	2.51035	2.53042	2.53687
yn051h	Lifetime_fit-ROI1-ch1	2.57329	2.58283	2.55626	2.56215	2.59374	2.56323	2.52763	2.53682	2.52547	2.5229	2.53819	2.52458	2.53054	2.53438	2.53131	2.52865	2.55398	2.54926	2.55923	2.56332	2.55277	2.56957	2.53911	2.54683	2.53506	2.54966	2.57179	2.56165	2.54698	2.54556	2.5287	2.56082	2.5689	2.55167	2.56267	2.54443	2.57166	2.56886	2.57211	2.55851	2.56301
yn051h	Lifetime_fit-ROI2-ch1	2.51717	2.56697	2.54117	2.54268	2.55996	2.54799	2.52016	2.5319	2.52291	2.52726	2.53336	2.52444	2.52966	2.50768	2.52804	2.51934	2.51978	2.56537	2.54036	2.55802	2.54354	2.55479	2.52297	2.50668	2.566	2.53921	2.54253	2.54808	2.53665	2.55043	2.53533	2.54417	2.55159	2.55773	2.52977	2.51958	2.54998	2.51337	2.52757	2.55873	2.55693
yn051h	Lifetime_fit-ROI3-ch1	2.51768	2.52275	2.50731	2.52816	2.52066	2.50717	2.4898	2.48423	2.50314	2.48881	2.50607	2.47897	2.48226	2.46878	2.48235	2.4748	2.51245	2.50795	2.51532	2.50615	2.48181	2.52973	2.53211	2.52986	2.50274	2.52863	2.51588	2.52672	2.50562	2.52903	2.53253	2.52079	2.54357	2.52415	2.5315	2.50925	2.53316	2.5311	2.52935	2.53211	2.53226
yn051h	Lifetime_fit-ROI4-ch1	2.555	2.58001	2.53359	2.54011	2.57504	2.55779	2.52834	2.49916	2.55408	2.52279	2.537	2.49431	2.55264	2.50893	2.55507	2.50428	2.53149	2.568	2.55384	2.54102	2.55439	2.55481	2.55769	2.55571	2.56179	2.53369	2.58644	2.54257	2.51765	2.52977	2.56395	2.55651	2.54325	2.5133	2.52681	2.55779	2.54119	2.57202	2.5263	2.57506	2.54902
yn051h	Lifetime_fit-ROI5-ch1	2.54026	2.5626	2.57912	2.56652	2.6023	2.52427	2.51669	2.5475	2.50542	2.5412	2.5124	2.54023	2.53682	2.5134	2.52862	2.5323	2.5369	2.61666	2.58961	2.54709	2.56428	2.52467	2.53156	2.56346	2.57247	2.54924	2.56167	2.57103	2.55651	2.57031	2.54868	2.57274	2.55234	2.54626	2.57096	2.54831	2.56954	2.53012	2.53546	2.6025	2.55202
yn051h	Lifetime_fit-ROI6-ch1	2.5496	2.53263	2.56721	2.56261	2.55453	2.55094	2.53923	2.52101	2.54259	2.52908	2.53516	2.54952	2.53455	2.52681	2.53569	2.51781	2.52385	2.56045	2.54706	2.54817	2.53873	2.54984	2.52477	2.54336	2.55354	2.52938	2.5883	2.52861	2.51574	2.54514	2.53759	2.55126	2.54376	2.5578	2.52811	2.52942	2.56922	2.55768	2.56478	2.55788	2.55209
yn051h	Lifetime_fit-ROI7-ch1	2.52083	2.52971	2.5184	2.51937	2.52116	2.50407	2.50514	2.50119	2.48214	2.49132	2.48417	2.49035	2.46252	2.47512	2.48577	2.455	2.45798	2.47718	2.49466	2.50265	2.46204	2.49627	2.51251	2.49114	2.514	2.4942	2.50458	2.4939	2.48675	2.48584	2.4918	2.50069	2.51963	2.50176	2.50929	2.51107	2.52824	2.5014	2.51002	2.51356	2.51858
yn051h	Lifetime_fit-ROI8-ch1	2.48985	2.5027	2.50066	2.5088	2.51703	2.49309	2.49731	2.47389	2.49025	2.4829	2.47866	2.48935	2.45345	2.48213	2.47908	2.47335	2.50686	2.50883	2.48842	2.49194	2.50958	2.50969	2.49737	2.48948	2.48965	2.50554	2.51632	2.51159	2.51393	2.52418	2.5112	2.48207	2.50778	2.5054	2.51936	2.50619	2.51819	2.51134	2.52363	2.49486	2.50712
yn052a	Lifetime_fit-ROI0-ch1	2.57042	2.5688	2.58394	2.58369	2.5654	2.5429	2.55503	2.53131	2.52364	2.52443	2.5455	2.53836	2.53011	2.53634	2.53558	2.54761	2.57521	2.56554	2.55004	2.58015	2.56057	2.572	2.5734	2.58996	2.57147	2.57309	2.57705	2.55729	2.5809	2.58567	2.58347	2.57266	2.56876	2.57334	2.55757	2.5625	2.57733	2.58222	2.57176	2.58271	2.54953
yn052a	Lifetime_fit-ROI1-ch1	2.53604	2.54668	2.52881	2.54846	2.54701	2.4939	2.47556	2.51372	2.46355	2.45995	2.49004	2.48728	2.47574	2.48994	2.47085	2.5203	2.55456	2.55046	2.54006	2.54472	2.51262	2.53169	2.52243	2.56974	2.54481	2.52687	2.51154	2.52153	2.57704	2.55741	2.54142	2.52006	2.55287	2.57614	2.54099	2.48905	2.56516	2.54131	2.56242	2.55718	2.56337
yn052a	Lifetime_fit-ROI2-ch1	2.5551	2.56117	2.56275	2.54937	2.57263	2.51456	2.49979	2.482	2.48111	2.47426	2.47898	2.47415	2.45268	2.47927	2.47182	2.52281	2.53094	2.56953	2.58906	2.5513	2.56797	2.55163	2.55495	2.55308	2.53093	2.55774	2.56934	2.54559	2.5531	2.56879	2.53623	2.53897	2.54141	2.53592	2.55204	2.57202	2.56472	2.57841	2.55523	2.56245	2.5607
yn052a	Lifetime_fit-ROI3-ch1	2.55711	2.56269	2.56458	2.54808	2.54569	2.50724	2.50002	2.52369	2.49175	2.47643	2.46546	2.48773	2.49051	2.45792	2.45612	2.52242	2.53672	2.5552	2.58053	2.56419	2.58477	2.5693	2.57218	2.58743	2.56431	2.57904	2.59181	2.54255	2.56226	2.58166	2.57987	2.56499	2.58371	2.53687	2.56814	2.55767	2.56054	2.57938	2.56706	2.5366	2.5798
yn052a	Lifetime_fit-ROI4-ch1	2.5602	2.55358	2.54923	2.58284	2.5475	2.53282	2.49809	2.51717	2.51125	2.502	2.49556	2.48297	2.51619	2.51273	2.48222	2.50698	2.57513	2.56102	2.5837	2.58187	2.55143	2.54884	2.59801	2.54276	2.5315	2.58914	2.56266	2.55257	2.55698	2.57347	2.55711	2.52022	2.58601	2.55392	2.55691	2.5627	2.57305	2.54411	2.58089	2.55806	2.57426
yn052a	Lifetime_fit-ROI5-ch1	2.57393	2.56426	2.60954	2.58871	2.56089	2.50762	2.51918	2.52297	2.5132	2.46022	2.52159	2.55541	2.51676	2.49249	2.49288	2.50043	2.5799	2.54039	2.54649	2.58871	2.57386	2.5513	2.62475	2.6061	2.58194	2.59124	2.5694	2.57891	2.57507	2.53343	2.54565	2.55193	2.58338	2.59955	2.60558	2.56118	2.56212	2.5348	2.56085	2.58426	2.53298
yn052a	Lifetime_fit-ROI6-ch1	2.53424	2.52104	2.53101	2.54966	2.4984	2.47863	2.44744	2.44989	2.46829	2.45271	2.47616	2.51308	2.48905	2.48738	2.49498	2.49456	2.56655	2.56333	2.56042	2.56626	2.54308	2.58224	2.54041	2.57598	2.60045	2.55181	2.59692	2.59975	2.62554	2.57818	2.54894	2.60914	2.54917	2.59111	2.57816	2.55795	2.54689	2.53774	2.57523	2.56336	2.56069
yn052d	Lifetime_fit-ROI0-ch1	2.49698	2.50025	2.50202	2.50927	2.50615	2.45851	2.49104	2.47533	2.4656	2.46682	2.4618	2.47166	2.46903	2.45801	2.46383	2.4896	2.49833	2.50018	2.52859	2.53165	2.53127	2.52653	2.51996	2.53247	2.53202	2.54057	2.52514	2.5231	2.53623	2.51068	2.52184	2.51821	2.50266	2.52722	2.52736	2.52499	2.5212	2.51258	2.50945	2.51976	2.52681
yn052d	Lifetime_fit-ROI1-ch1	2.5759	2.6001	2.58243	2.57766	2.58341	2.54939	2.55182	2.54302	2.51973	2.52776	2.5689	2.55147	2.57156	2.5407	2.53658	2.56078	2.56262	2.55249	2.52427	2.59613	2.54278	2.59826	2.56136	2.56574	2.61299	2.58113	2.60636	2.60291	2.55967	2.57749	2.58349	2.57622	2.60209	2.61235	2.58566	2.60274	2.59872	2.59841	2.59334	2.56547	2.57172
yn052d	Lifetime_fit-ROI2-ch1	2.51664	2.50723	2.51009	2.49061	2.51732	2.4904	2.47518	2.48456	2.47569	2.48434	2.47727	2.48144	2.47666	2.48153	2.47369	2.46268	2.485	2.49499	2.51034	2.50073	2.49817	2.51539	2.51591	2.51133	2.50721	2.51498	2.51569	2.52352	2.51212	2.50854	2.52895	2.516	2.5191	2.51886	2.52169	2.5239	2.51754	2.52183	2.51685	2.5196	2.51127
yn052d	Lifetime_fit-ROI3-ch1	2.50259	2.49518	2.49131	2.50078	2.49135	2.46231	2.4751	2.45739	2.47462	2.48118	2.46408	2.45406	2.45315	2.46325	2.45401	2.4602	2.4926	2.50152	2.5196	2.51067	2.51499	2.49705	2.5133	2.51588	2.51535	2.51965	2.50816	2.51374	2.51115	2.50625	2.52015	2.50941	2.51897	2.51015	2.51453	2.51776	2.51662	2.52019	2.52568	2.5176	2.51104
yn052d	Lifetime_fit-ROI4-ch1	2.52638	2.55124	2.5276	2.54537	2.5276	2.49272	2.51615	2.50578	2.50875	2.49923	2.52844	2.50548	2.50766	2.49876	2.53233	2.55205	2.52404	2.56595	2.56896	2.58207	2.55856	2.56464	2.56193	2.54249	2.58266	2.58385	2.54202	2.55189	2.5561	2.5608	2.54923	2.54602	2.55095	2.53479	2.57147	2.56506	2.56281	2.56733	2.56381	2.56424	2.56524
yn052d	Lifetime_fit-ROI5-ch1	2.51508	2.53872	2.52124	2.53025	2.55109	2.49506	2.51705	2.48635	2.49477	2.51031	2.50487	2.50819	2.49846	2.52005	2.50192	2.52138	2.52041	2.53815	2.52779	2.54816	2.52571	2.55058	2.53874	2.55617	2.54275	2.54325	2.55152	2.5514	2.56738	2.55154	2.5367	2.55508	2.54363	2.54062	2.56279	2.55021	2.53891	2.56068	2.53651	2.54742	2.55162
yn052e	Lifetime_fit-ROI0-ch1	2.53139	2.54131	2.55932	2.56041	2.51175	2.50869	2.52736	2.51293	2.50955	2.49405	2.50625	2.50244	2.50365	2.50658	2.50435	2.5203	2.54072	2.54833	2.54166	2.52258	2.54715	2.53995	2.57139	2.55369	2.56006	2.54062	2.56343	2.56176	2.55434	2.55676	2.56441	2.5221	2.53351	2.54017	2.53863	2.55632	2.5534	2.55015	2.56885	2.56584	2.5487
yn052e	Lifetime_fit-ROI1-ch1	2.53069	2.5277	2.52873	2.52731	2.5161	2.52568	2.518	2.51177	2.49302	2.50743	2.48082	2.51593	2.48662	2.47689	2.47026	2.49175	2.52386	2.54176	2.53039	2.5429	2.5216	2.55226	2.55789	2.5495	2.55259	2.54299	2.53989	2.55244	2.5677	2.5312	2.52907	2.52802	2.51227	2.53049	2.55229	2.56467	2.54788	2.53724	2.53758	2.55584	2.54226
yn052e	Lifetime_fit-ROI2-ch1	2.51246	2.50337	2.52033	2.52667	2.53183	2.50374	2.50185	2.50663	2.49241	2.50458	2.4894	2.48924	2.48074	2.47857	2.48079	2.48278	2.50152	2.49883	2.52129	2.51983	2.53113	2.53401	2.55408	2.52331	2.52488	2.52882	2.52401	2.53149	2.5229	2.52097	2.52615	2.54149	2.52787	2.53906	2.53208	2.52233	2.5388	2.52864	2.52233	2.52973	2.5293
yn052e	Lifetime_fit-ROI3-ch1	2.52033	2.5363	2.52914	2.54376	2.51954	2.50441	2.48927	2.49724	2.46572	2.47788	2.44932	2.47122	2.46996	2.47643	2.47887	2.50683	2.53277	2.54415	2.5483	2.55672	2.53088	2.57256	2.5652	2.54989	2.55285	2.56226	2.54423	2.56724	2.52267	2.53781	2.51847	2.50388	2.54452	2.54389	2.55183	2.54836	2.52993	2.51664	2.52284	2.52164	2.52695
yn052e	Lifetime_fit-ROI4-ch1	2.54672	2.56671	2.56526	2.54266	2.53422	2.54777	2.55675	2.53478	2.5436	2.5125	2.53445	2.54392	2.53692	2.51018	2.51317	2.52804	2.53635	2.53938	2.54161	2.51618	2.57292	2.54671	2.56316	2.58005	2.57071	2.52839	2.56032	2.55603	2.56234	2.55286	2.58129	2.55176	2.57057	2.55664	2.56681	2.54147	2.58022	2.55664	2.52957	2.55012	2.53544
yn052e	Lifetime_fit-ROI5-ch1	2.55834	2.56211	2.55178	2.5453	2.52109	2.52095	2.54041	2.52755	2.54239	2.54437	2.54634	2.55177	2.53641	2.51735	2.52738	2.52323	2.53228	2.54104	2.56693	2.59528	2.56706	2.57113	2.53003	2.56522	2.54574	2.54259	2.59267	2.58424	2.56478	2.54145	2.57196	2.5527	2.55128	2.55648	2.55855	2.53914	2.58298	2.53627	2.5523	2.55808	2.55856
yn052e	Lifetime_fit-ROI6-ch1	2.56635	2.56106	2.55837	2.56254	2.57451	2.56574	2.5421	2.54554	2.53958	2.54387	2.54615	2.54282	2.54543	2.5727	2.52621	2.51483	2.55737	2.51909	2.54109	2.57027	2.55873	2.55266	2.56457	2.56288	2.56513	2.55862	2.56124	2.58284	2.54978	2.55464	2.55506	2.56851	2.57309	2.56176	2.57324	2.56377	2.56583	2.55894	2.58069	2.5618	2.56106
yn052e	Lifetime_fit-ROI7-ch1	2.55859	2.56681	2.55508	2.53801	2.56066	2.57053	2.54197	2.52502	2.53625	2.54347	2.54989	2.54355	2.53846	2.54834	2.56068	2.55028	2.57304	2.54732	2.58293	2.52712	2.57685	2.56248	2.55065	2.57817	2.58416	2.57547	2.60702	2.59495	2.5541	2.5515	2.54738	2.55864	2.52169	2.58182	2.51585	2.53965	2.57107	2.52615	2.55536	2.53916	2.55426
yn052e	Lifetime_fit-ROI8-ch1	2.55546	2.56955	2.5607	2.59374	2.57394	2.56785	2.57542	2.58626	2.55958	2.55313	2.55431	2.56156	2.5445	2.54065	2.55207	2.58951	2.57943	2.58556	2.59431	2.57163	2.56604	2.54046	2.53668	2.56912	2.58844	2.56625	2.55418	2.51916	2.56473	2.59565	2.58808	2.54769	2.57308	2.52529	2.58038	2.55986	2.57735	2.56276	2.54727	2.57314	2.55358
yn052e	Lifetime_fit-ROI9-ch1	2.49346	2.47523	2.49428	2.53901	2.47841	2.47892	2.48393	2.46658	2.48511	2.50683	2.47331	2.48452	2.47935	2.47369	2.46207	2.45105	2.53389	2.48529	2.49675	2.54411	2.48749	2.55833	2.51049	2.56043	2.5394	2.49938	2.52355	2.49859	2.52879	2.58635	2.53644	2.51893	2.52696	2.56046	2.54931	2.53203	2.53155	2.52279	2.54729	2.56246	2.53437
yn052e	Lifetime_fit-ROI10-ch1	2.57735	2.54471	2.5663	2.54463	2.55124	2.51101	2.50939	2.51992	2.51062	2.52128	2.50716	2.53376	2.53214	2.50437	2.49421	2.52543	2.56083	2.57592	2.54315	2.56313	2.53969	2.54338	2.54156	2.56832	2.53107	2.57812	2.57777	2.57856	2.5372	2.56897	2.56847	2.56124	2.52424	2.56561	2.56779	2.54702	2.54747	2.52804	2.56327	2.54187	2.58723
yn052f	Lifetime_fit-ROI0-ch1	2.52338	2.4893	2.51197	2.50611	2.51081	2.50302	2.47945	2.48957	2.49036	2.48768	2.49123	2.48069	2.4923	2.48878	2.46783	2.48268	2.50728	2.48456	2.50994	2.48733	2.52639	2.52466	2.53236	2.52455	2.51752	2.52641	2.51612	2.52223	2.54005	2.53947	2.5494	2.53869	2.52587	2.5231	2.5468	2.53964	2.52812	2.52258	2.5291	2.51931	2.55229
yn052f	Lifetime_fit-ROI1-ch1	2.5702	2.57961	2.56011	2.54254	2.58995	2.59772	2.59438	2.57192	2.57617	2.54699	2.57223	2.56051	2.54376	2.53804	2.53275	2.53388	2.51652	2.55019	2.49574	2.54198	2.5386	2.56875	2.57522	2.55607	2.5478	2.54799	2.55461	2.55065	2.57448	2.55396	2.56223	2.56785	2.55934	2.53226	2.57138	2.58123	2.5672	2.56092	2.56328	2.54837	2.58767
yn052f	Lifetime_fit-ROI2-ch1	2.56341	2.53632	2.56448	2.57464	2.51506	2.52075	2.5176	2.51854	2.53521	2.49715	2.50482	2.50259	2.5043	2.52164	2.49773	2.50685	2.51681	2.56413	2.54533	2.54966	2.52779	2.53193	2.52904	2.55916	2.5417	2.57622	2.57816	2.55319	2.54859	2.54927	2.58131	2.55597	2.5774	2.55145	2.58487	2.58316	2.57328	2.58087	2.55149	2.55035	2.56766
yn052f	Lifetime_fit-ROI3-ch1	2.57355	2.53333	2.53297	2.54106	2.52082	2.51264	2.48366	2.48721	2.50394	2.51564	2.49292	2.51484	2.52684	2.52516	2.50263	2.4675	2.54387	2.53909	2.55554	2.55917	2.53506	2.55121	2.5562	2.56247	2.55676	2.53036	2.54691	2.50729	2.54623	2.56367	2.57378	2.5488	2.54362	2.54393	2.56506	2.57967	2.55074	2.57496	2.55821	2.54151	2.55216
yn052f	Lifetime_fit-ROI4-ch1	2.58414	2.58514	2.56728	2.56631	2.5789	2.58148	2.56492	2.56339	2.56622	2.5348	2.55291	2.54774	2.56093	2.53549	2.56596	2.54927	2.5317	2.55519	2.54978	2.5703	2.55158	2.54758	2.57296	2.54872	2.56578	2.55899	2.5503	2.57676	2.57154	2.57592	2.58664	2.57433	2.58126	2.56347	2.55862	2.56816	2.55777	2.57441	2.55173	2.58351	2.58718
yn052f	Lifetime_fit-ROI5-ch1	2.55625	2.5889	2.55656	2.55269	2.54397	2.52007	2.53094	2.49338	2.51953	2.52551	2.51488	2.53408	2.52311	2.52374	2.51085	2.48147	2.51429	2.56437	2.57733	2.54687	2.54758	2.56704	2.5096	2.52487	2.55731	2.52923	2.53609	2.55278	2.56789	2.581	2.55392	2.56003	2.57638	2.56867	2.55917	2.56322	2.5938	2.56909	2.57822	2.54887	2.54233
yn052f	Lifetime_fit-ROI6-ch1	2.54676	2.54113	2.54058	2.56691	2.55398	2.51979	2.49668	2.51001	2.50778	2.51387	2.49236	2.50146	2.50088	2.50085	2.50836	2.5104	2.53206	2.56323	2.54008	2.56538	2.52623	2.56006	2.566	2.53511	2.56924	2.54548	2.54098	2.54015	2.53507	2.56132	2.545	2.55487	2.5736	2.552	2.54336	2.56732	2.55312	2.57112	2.54962	2.5329	2.55708
yn052f	Lifetime_fit-ROI7-ch1	2.52827	2.54436	2.54803	2.53668	2.54453	2.54099	2.52515	2.49214	2.51311	2.49301	2.53246	2.46828	2.48086	2.49895	2.52801	2.4745	2.51566	2.54399	2.54945	2.53137	2.55158	2.48538	2.55617	2.56039	2.52456	2.56036	2.54005	2.52872	2.55718	2.56636	2.56192	2.49316	2.58102	2.54063	2.56232	2.54936	2.55174	2.543	2.54228	2.54849	2.51253
yn055h	Lifetime_fit-ROI0-ch1	2.52643	2.54123	2.52245	2.52083	2.54293	2.50517	2.50484	2.51702	2.49985	2.52037	2.50717	2.486	2.50716	2.4952	2.49946	2.49742	2.53069	2.57057	2.54542	2.54853	2.55224	2.56718	2.54692	2.55674	2.55655	2.56532	2.55432	2.56218	2.57157	2.5598	2.54078	2.55621	2.52722	2.55897	2.52389	2.54801	2.55741	2.55338	2.54441	2.5463	2.54593
yn055h	Lifetime_fit-ROI1-ch1	2.55171	2.55277	2.55406	2.54883	2.54009	2.53224	2.5456	2.51459	2.53432	2.51569	2.50217	2.51866	2.52494	2.512	2.50992	2.50547	2.51671	2.54891	2.57538	2.55614	2.5795	2.54402	2.56337	2.5652	2.5562	2.55544	2.57166	2.56785	2.56336	2.55731	2.55805	2.54297	2.5584	2.54643	2.55409	2.56002	2.56034	2.557	2.54143	2.54276	2.54091
yn055h	Lifetime_fit-ROI2-ch1	2.5305	2.53569	2.5429	2.55781	2.53058	2.53119	2.51367	2.50088	2.51146	2.5282	2.52451	2.508	2.50455	2.49943	2.5089	2.51722	2.54447	2.56414	2.54735	2.55685	2.54854	2.55328	2.56634	2.55135	2.57703	2.56858	2.56726	2.54767	2.56168	2.55294	2.55586	2.571	2.57851	2.5575	2.58094	2.5471	2.54787	2.55705	2.56797	2.54736	2.54653
yn055h	Lifetime_fit-ROI3-ch1	2.56502	2.5587	2.55546	2.54855	2.52372	2.51208	2.52697	2.49389	2.51211	2.51584	2.51265	2.49897	2.47519	2.50556	2.48964	2.52805	2.54705	2.55787	2.55081	2.55446	2.54289	2.54035	2.56042	2.56343	2.55454	2.56302	2.54924	2.57017	2.57442	2.58116	2.54864	2.55932	2.56378	2.52432	2.57761	2.53985	2.56198	2.54751	2.53325	2.54864	2.54824
yn055h	Lifetime_fit-ROI4-ch1	2.52587	2.55387	2.52396	2.5092	2.54547	2.53748	2.51615	2.5166	2.53661	2.50386	2.49688	2.5288	2.51327	2.50952	2.48068	2.4813	2.57032	2.5797	2.56772	2.57563	2.56959	2.59488	2.54105	2.54663	2.56835	2.58027	2.55769	2.54553	2.5578	2.56897	2.55771	2.5846	2.55513	2.57561	2.58434	2.56619	2.5462	2.57323	2.57317	2.54311	2.57523
yn055h	Lifetime_fit-ROI5-ch1	2.52325	2.53164	2.53004	2.56705	2.53429	2.53295	2.50143	2.48373	2.51264	2.4763	2.5338	2.5043	2.49024	2.48236	2.4872	2.50173	2.5705	2.55478	2.55321	2.54993	2.55183	2.56638	2.53866	2.54559	2.55945	2.56903	2.55647	2.55455	2.54111	2.5709	2.56119	2.55024	2.56846	2.53048	2.54405	2.56113	2.52881	2.58777	2.51455	2.55483	2.54746
yn055h	Lifetime_fit-ROI6-ch1	2.52555	2.54256	2.52849	2.53739	2.52369	2.50239	2.49362	2.48769	2.4943	2.49957	2.49165	2.49477	2.46959	2.48622	2.47975	2.50944	2.54473	2.54124	2.55492	2.55355	2.55037	2.53363	2.54259	2.54847	2.56214	2.54767	2.55979	2.56728	2.55141	2.55585	2.54583	2.53781	2.56202	2.54898	2.55331	2.5489	2.5455	2.5339	2.54631	2.53906	2.54752
yn055h	Lifetime_fit-ROI7-ch1	2.53424	2.54152	2.54093	2.5384	2.52024	2.53312	2.50035	2.50279	2.52137	2.50675	2.49727	2.49947	2.48979	2.50088	2.49491	2.52546	2.54831	2.55162	2.57073	2.55074	2.55678	2.54467	2.56714	2.57312	2.56165	2.55096	2.55722	2.56348	2.55044	2.53893	2.56663	2.5484	2.54798	2.55038	2.54902	2.5408	2.54823	2.52663	2.52651	2.54026	2.53818
yn055h	Lifetime_fit-ROI8-ch1	2.56331	2.58334	2.57818	2.54645	2.5544	2.57452	2.53077	2.54616	2.5495	2.53969	2.53396	2.52448	2.50932	2.51325	2.50209	2.53294	2.51277	2.54566	2.55545	2.56815	2.58348	2.54651	2.54422	2.57742	2.55573	2.53996	2.57391	2.57448	2.56016	2.55073	2.54578	2.54967	2.57067	2.5426	2.57472	2.54395	2.56276	2.56228	2.53328	2.56218	2.56238
yn055h	Lifetime_fit-ROI9-ch1	2.57414	2.55753	2.58575	2.5759	2.60527	2.54349	2.55365	2.55703	2.54919	2.5386	2.56539	2.52653	2.54139	2.53652	2.53742	2.57025	2.56169	2.53506	2.60378	2.60105	2.57803	2.58238	2.57806	2.5887	2.58138	2.60018	2.58508	2.59257	2.56555	2.56688	2.59065	2.55981	2.54863	2.5702	2.56615	2.56817	2.60744	2.58562	2.53169	2.57542	2.57791
yn055h	Lifetime_fit-ROI10-ch1	2.54735	2.55975	2.55633	2.54635	2.54495	2.53274	2.52784	2.50597	2.51643	2.5069	2.50241	2.50607	2.50238	2.48188	2.50658	2.5285	2.52843	2.55325	2.56069	2.55308	2.56227	2.54923	2.57525	2.57177	2.54127	2.55184	2.56565	2.56187	2.57364	2.55078	2.5441	2.55848	2.54535	2.55876	2.5527	2.57349	2.55977	2.55393	2.5592	2.54387	2.5428
yn055h	Lifetime_fit-ROI11-ch1	2.55421	2.54206	2.5593	2.54401	2.54298	2.52604	2.51468	2.51852	2.52697	2.5203	2.5346	2.51005	2.50987	2.50865	2.51035	2.50697	2.53514	2.56422	2.56613	2.57278	2.55811	2.55206	2.56025	2.56631	2.56184	2.54252	2.5473	2.5573	2.57053	2.57748	2.54275	2.53874	2.5433	2.54663	2.5583	2.56765	2.56463	2.55265	2.54564	2.55256	2.57035
yn055h	Lifetime_fit-ROI12-ch1	2.55665	2.55681	2.54903	2.5487	2.53893	2.48182	2.50079	2.51942	2.51003	2.51619	2.5193	2.5028	2.49713	2.50455	2.50587	2.51155	2.54699	2.57693	2.56764	2.56295	2.53855	2.5745	2.54946	2.58223	2.54496	2.53262	2.55192	2.58123	2.56104	2.54344	2.55308	2.59165	2.56229	2.57369	2.56258	2.53356	2.57555	2.5731	2.57276	2.54508	2.53372
yn055h	Lifetime_fit-ROI13-ch1	2.52262	2.53192	2.52393	2.53216	2.53118	2.50948	2.51227	2.49977	2.4897	2.50821	2.50145	2.47012	2.48252	2.47291	2.48103	2.51568	2.52543	2.57509	2.54615	2.54958	2.54729	2.56036	2.55736	2.55106	2.55902	2.54473	2.5693	2.56069	2.54945	2.55373	2.53563	2.56144	2.55039	2.53454	2.54737	2.5441	2.55951	2.55289	2.5498	2.53993	2.55818
yn055h	Lifetime_fit-ROI14-ch1	2.5281	2.51706	2.5359	2.52849	2.52006	2.4861	2.49839	2.48585	2.48591	2.48387	2.49956	2.49189	2.48249	2.47726	2.48625	2.47821	2.5388	2.52791	2.53812	2.52606	2.53123	2.55117	2.54658	2.56242	2.54694	2.54345	2.5603	2.53902	2.53179	2.53367	2.54281	2.54165	2.53487	2.55954	2.5377	2.53838	2.54856	2.54902	2.52469	2.54952	2.5501
yn055h	Lifetime_fit-ROI15-ch1	2.51614	2.53229	2.57612	2.54249	2.5464	2.52194	2.53901	2.49616	2.49636	2.49224	2.53156	2.50862	2.5339	2.51191	2.5122	2.53355	2.57527	2.53048	2.56474	2.55891	2.53933	2.54612	2.5662	2.56852	2.51067	2.58312	2.51605	2.57856	2.54093	2.57169	2.52738	2.54246	2.56897	2.56218	2.5516	2.52228	2.55619	2.54946	2.53546	2.54745	2.49443
yn055i	Lifetime_fit-ROI0-ch1	2.52472	2.5194	2.51998	2.52256	2.51871	2.5072	2.5114	2.49314	2.50632	2.51064	2.50627	2.5175	2.50156	2.51794	2.50269	2.517	2.5169	2.52991	2.51289	2.53492	2.53232	2.52735	2.51608	2.54881	2.53433	2.52245	2.53455	2.5382	2.5658	2.55188	2.55195	2.53804	2.54389	2.54063	2.54488	2.54196	2.52629	2.53197	2.54314	2.54492	2.54401
yn055i	Lifetime_fit-ROI1-ch1	2.51153	2.5487	2.55287	2.55092	2.52999	2.50985	2.5228	2.53023	2.5114	2.50181	2.49698	2.46782	2.5251	2.50874	2.52017	2.4864	2.50712	2.52163	2.55491	2.53885	2.53563	2.54239	2.52663	2.53052	2.55285	2.54801	2.5298	2.54442	2.56172	2.51679	2.56153	2.54413	2.53595	2.5502	2.5405	2.53366	2.53569	2.54066	2.55084	2.53721	2.51824
yn055i	Lifetime_fit-ROI2-ch1	2.54693	2.55692	2.54761	2.52868	2.5572	2.53392	2.51564	2.50125	2.54712	2.50892	2.52885	2.49219	2.57023	2.51296	2.50966	2.55815	2.55466	2.56585	2.5476	2.58579	2.59021	2.54733	2.56227	2.54437	2.57862	2.57809	2.55164	2.57702	2.59689	2.57575	2.55773	2.55948	2.56218	2.56074	2.53774	2.55768	2.56319	2.59061	2.55396	2.54594	2.56604
yn055i	Lifetime_fit-ROI3-ch1	2.58863	2.58152	2.57028	2.57147	2.57375	2.5437	2.53452	2.54631	2.52875	2.54034	2.51935	2.51425	2.54011	2.53302	2.51836	2.55379	2.55401	2.56722	2.55764	2.58006	2.57341	2.56479	2.57163	2.57961	2.57342	2.56972	2.57199	2.56957	2.56525	2.56892	2.57069	2.57169	2.58717	2.56546	2.58035	2.56812	2.56311	2.58944	2.58498	2.56725	2.57291
yn055i	Lifetime_fit-ROI4-ch1	2.53507	2.54601	2.5505	2.5421	2.53319	2.50997	2.51851	2.51184	2.50539	2.50842	2.49975	2.49757	2.49031	2.50846	2.48791	2.52513	2.53205	2.55756	2.5471	2.54231	2.56365	2.54068	2.55432	2.54782	2.56908	2.54954	2.55285	2.54771	2.57285	2.54605	2.56396	2.5797	2.56516	2.55606	2.56746	2.54914	2.55075	2.55294	2.56653	2.55153	2.5582
yn055i	Lifetime_fit-ROI5-ch1	2.51182	2.51764	2.52998	2.53933	2.52039	2.50744	2.48904	2.50251	2.47894	2.50284	2.46813	2.48538	2.48224	2.48989	2.474	2.48724	2.51077	2.52326	2.53564	2.54637	2.56081	2.52707	2.52755	2.54854	2.53588	2.53744	2.5442	2.53614	2.53837	2.53853	2.54568	2.54116	2.53755	2.52624	2.52816	2.51474	2.53693	2.54429	2.52181	2.53189	2.53502
yn055i	Lifetime_fit-ROI6-ch1	2.53298	2.54918	2.55806	2.54852	2.53929	2.50864	2.51654	2.49244	2.49811	2.49667	2.50176	2.48912	2.50238	2.50006	2.50191	2.52402	2.54623	2.54968	2.5541	2.55064	2.56327	2.55703	2.56618	2.55581	2.5579	2.56335	2.56322	2.5556	2.55509	2.56478	2.55661	2.56929	2.55801	2.54381	2.55497	2.56009	2.54768	2.58214	2.57456	2.56177	2.55042
yn055i	Lifetime_fit-ROI7-ch1	2.56448	2.52362	2.53231	2.56225	2.53137	2.50979	2.5352	2.52398	2.51914	2.52899	2.52528	2.51638	2.53734	2.5085	2.56035	2.54222	2.51303	2.53315	2.54512	2.53106	2.5406	2.53652	2.5481	2.54848	2.54678	2.54968	2.54865	2.54825	2.57419	2.56573	2.55757	2.56718	2.54326	2.54457	2.54315	2.5385	2.53865	2.55942	2.55509	2.5245	2.5431
yn055i	Lifetime_fit-ROI8-ch1	2.54676	2.57216	2.58632	2.59164	2.58033	2.50918	2.53411	2.52137	2.51972	2.53103	2.52244	2.51001	2.51617	2.53962	2.49936	2.51113	2.54665	2.57535	2.56557	2.56452	2.58835	2.57574	2.58315	2.57407	2.58945	2.57694	2.58201	2.55299	2.5932	2.58772	2.58095	2.59293	2.58791	2.58407	2.56882	2.57561	2.56379	2.57327	2.5664	2.57691	2.5551
yn055i	Lifetime_fit-ROI9-ch1	2.57269	2.59007	2.58352	2.59603	2.58224	2.53955	2.54462	2.54918	2.54555	2.54241	2.53349	2.5472	2.52173	2.52425	2.54052	2.54541	2.55518	2.55666	2.57511	2.57569	2.5831	2.57833	2.58012	2.57979	2.5831	2.58642	2.58937	2.58549	2.59066	2.593	2.60038	2.58242	2.56544	2.56591	2.56904	2.58166	2.56991	2.58082	2.57749	2.56696	2.5961
yn055i	Lifetime_fit-ROI10-ch1	2.54294	2.54425	2.5355	2.54783	2.52825	2.51951	2.51992	2.52956	2.53438	2.55944	2.49518	2.50658	2.54918	2.54564	2.53315	2.53199	2.56354	2.56868	2.5765	2.56962	2.56351	2.57098	2.5624	2.55905	2.59116	2.59922	2.59743	2.56602	2.56005	2.55705	2.58381	2.58381	2.55975	2.55501	2.54341	2.5504	2.55489	2.55513	2.53128	2.55799	2.60172
	mean	0.00277101	-0.00151627	-0.00119825	-0.00238435	0.00232786	0.0229741	0.0272039	0.0324093	0.0315986	0.034491	0.0332925	0.0357249	0.0354347	0.0387037	0.039263	0.03121	0.0088057	-0.00218149	-0.00471298	-0.00704176	-0.00303767	-0.00517363	-0.00580878	-0.00993549	-0.00967832	-0.00773717	-0.0113049	-0.00854005	-0.00939968	-0.0102307	-0.00831123	-0.00574163	-0.00843965	-0.00550639	-0.00907021	-0.00462889	-0.0101758	-0.00799901	-0.0045716	-0.00581247	-0.00666173
mean base	SEM	0.00140957	0.0013635	0.00121696	0.00159007	0.00163819	0.00241475	0.00228486	0.00205973	0.00236644	0.00265962	0.0023793	0.00235742	0.00258023	0.00222319	0.00260634	0.00243771	0.0026772	0.00256062	0.00256579	0.0022858	0.00243333	0.00262422	0.00242763	0.00236677	0.00253449	0.00243654	0.00236484	0.00245643	0.00274324	0.00249449	0.00221176	0.00259825	0.00198992	0.00251271	0.00227435	0.00225115	0.00157001	0.0022897	0.00235086	0.00191858	0.00246269
2.49789	Lifetime_fit-ROI0-ch1	0.00611324	0.00185549	0.000440186	-0.00941201	0.0010031	0.0127453	0.00988051	0.0136221	0.0110476	0.0120339	0.0232607	0.01943	0.00945017	0.00566839	-0.000181656	0.0190652	0.00444279	-0.0054355	-0.0174786	-0.0212039	-0.0316701	-0.00488537	-0.021362	-0.0195695	-0.025817	-0.0134331	-0.0205605	-0.0142514	-0.00388947	-0.0192643	-0.0209535	-0.016832	-0.0178659	-0.0221623	-0.00754157	-0.00685062	-0.00859812	-0.0290857	-0.0124594	-0.0325344	-0.0389788
2.57365	Lifetime_fit-ROI1-ch1	0.000361376	-0.00917761	0.0173975	0.0115058	-0.0200871	0.0104285	0.0460202	0.0368386	0.048179	0.0507589	0.0354665	0.0490742	0.0431135	0.0392773	0.0423443	0.0450049	0.0196766	0.0243959	0.0144222	0.0103376	0.0208885	0.00408647	0.0345425	0.0268231	0.0385901	0.0239986	0.00186512	0.0120008	0.0266733	0.0280929	0.0449556	0.0128304	0.00475086	0.0219804	0.0109824	0.0292268	0.00199199	0.00479387	0.00154636	0.0151445	0.0106431
2.54559	Lifetime_fit-ROI2-ch1	0.028418	-0.0213816	0.00442144	0.00291478	-0.0143726	-0.00239962	0.0254277	0.013695	0.022683	0.0183348	0.0122343	0.0211497	0.0159354	0.0379164	0.0175525	0.0262481	0.0258069	-0.019774	0.00523149	-0.0124284	0.00205475	-0.00920064	0.02262	0.0389088	-0.0204124	0.00637685	0.00306091	-0.00249172	0.00893861	-0.00484291	0.010257	0.00141754	-0.00599789	-0.0121383	0.0158186	0.0260081	-0.00438723	0.0322179	0.0180186	-0.0131405	-0.0113372
2.51931	Lifetime_fit-ROI3-ch1	0.00163232	-0.00343683	0.0120065	-0.00885087	-0.00135109	0.0121429	0.0295107	0.0350793	0.0161683	0.0305026	0.0132393	0.0403461	0.037052	0.050531	0.0369596	0.0445173	0.00685888	0.0113623	0.00399278	0.0131673	0.0375035	-0.0104142	-0.012801	-0.0105475	0.0165715	-0.00931463	0.00343574	-0.00741108	0.013693	-0.00971392	-0.0132199	-0.00148157	-0.0242621	-0.00484128	-0.0121883	0.0100608	-0.0138506	-0.0117888	-0.010035	-0.0127959	-0.0129514
2.55675	Lifetime_fit-ROI4-ch1	0.00174372	-0.0232578	0.0231609	0.0166434	-0.0182902	-0.00104049	0.0284108	0.0575866	0.00267197	0.0339597	0.0197523	0.0624376	0.00410418	0.0478165	0.00167902	0.052468	0.0252569	-0.0112501	0.00290623	0.0157251	0.00236149	0.00194077	-0.000945915	0.00104359	-0.00503857	0.0230621	-0.0296939	0.0141797	0.0391012	0.0269808	-0.00720131	0.000237479	0.0135008	0.0434502	0.0299392	-0.00104388	0.0155614	-0.0152686	0.030453	-0.0183063	0.00773315
2.57016	Lifetime_fit-ROI5-ch1	0.029903	0.00755658	-0.00896064	0.00364308	-0.032142	0.0458915	0.0534706	0.0226626	0.0647415	0.0289624	0.0577566	0.0299349	0.0333411	0.0567651	0.0415354	0.0378584	0.0332609	-0.0465028	-0.0194531	0.0230689	0.00588008	0.0454861	0.0385965	0.00670322	-0.0023144	0.02092	0.00848843	-0.00087378	0.0136467	-0.000148711	0.0214833	-0.00257653	0.0178208	0.0238961	-0.00080027	0.0218463	0.000623534	0.0400449	0.0347025	-0.0323411	0.0181408
2.55332	Lifetime_fit-ROI6-ch1	0.00371428	0.0206858	-0.0138886	-0.00929499	-0.00121652	0.00237432	0.0140821	0.0323102	0.010728	0.0242377	0.018159	0.00379383	0.0187634	0.0265029	0.017622	0.0355081	0.0294714	-0.00713017	0.0062526	0.0051426	0.0145826	0.00348055	0.0285442	0.00996062	-0.000227253	0.0239392	-0.0349816	0.0247107	0.0375725	0.00818131	0.0157277	0.00205266	0.00955511	-0.00447861	0.0252091	0.0238923	-0.0159072	-0.00436259	-0.0114635	-0.00456683	0.00123072
2.52189	Lifetime_fit-ROI7-ch1	0.00106818	-0.0078145	0.00349497	0.00251991	0.000731438	0.0178261	0.0167589	0.0207001	0.0397541	0.0305758	0.0377214	0.0315466	0.0593766	0.0467743	0.0361286	0.0668907	0.063911	0.0447175	0.0272324	0.0192485	0.0598543	0.0256252	0.00938612	0.0307545	0.00788988	0.0276942	0.0173115	0.0279931	0.03514	0.0360546	0.0300906	0.0212094	0.00226023	0.0201373	0.012606	0.0108274	-0.00635001	0.0204968	0.0118787	0.0083367	0.00331708
2.50381	Lifetime_fit-ROI8-ch1	0.0139564	0.00111042	0.0031464	-0.0049921	-0.0132212	0.0107151	0.00649998	0.0299195	0.013558	0.0209044	0.0251409	0.014453	0.05036	0.0216738	0.024725	0.0304578	-0.00305858	-0.00502029	0.0153888	0.011862	-0.00577282	-0.00588249	0.0064381	0.0143245	0.0141584	-0.00173717	-0.0125146	-0.00778242	-0.0101243	-0.0203706	-0.00739943	0.0217359	-0.00397818	-0.00159654	-0.0155527	-0.00238515	-0.0143854	-0.00753368	-0.0198267	0.00894706	-0.0033142
2.57445	Lifetime_fit-ROI0-ch1	0.00402451	0.00565409	-0.00949008	-0.00924249	0.00905398	0.03155	0.0194152	0.0431392	0.0508063	0.0500202	0.0289465	0.0360936	0.0443422	0.0381065	0.0388705	0.0268433	-0.000759866	0.00890953	0.024405	-0.005701	0.0138747	0.00245175	0.00104963	-0.015509	0.00298265	0.00136023	-0.00259683	0.0171627	-0.00645284	-0.0112212	-0.00901602	0.00179346	0.005687	0.0011093	0.0168784	0.0119522	-0.0028782	-0.00776617	0.00268822	-0.00825763	0.0249175
2.5414	Lifetime_fit-ROI1-ch1	0.00536267	-0.00528019	0.012591	-0.00706309	-0.00561038	0.0475009	0.0658429	0.0276828	0.0778483	0.0814531	0.0513583	0.0541147	0.0656539	0.0514572	0.0705447	0.0211011	-0.0131573	-0.00905788	0.00134167	-0.00332484	0.0287794	0.00970659	0.0189693	-0.0283427	-0.00341536	0.0145291	0.0298617	0.0198652	-0.0356366	-0.0160108	-2.00282e-05	0.0213361	-0.0114702	-0.0347437	0.000411323	0.0523478	-0.0237611	9.12993e-05	-0.0210177	-0.0157774	-0.0219697
2.5602	Lifetime_fit-ROI2-ch1	0.00510736	-0.000969434	-0.00254281	0.0108362	-0.0124313	0.0456401	0.0604177	0.0782055	0.0790954	0.0859396	0.081225	0.0860493	0.107525	0.0809319	0.0883856	0.0373899	0.0292641	-0.00932712	-0.0288576	0.00890487	-0.00777055	0.00857796	0.00525628	0.00712192	0.0292747	0.00245814	-0.00913812	0.0146173	0.00710331	-0.00858516	0.0239707	0.0212353	0.0187967	0.0242868	0.00816138	-0.0118182	-0.00451235	-0.0182071	0.00497638	-0.0022456	-0.000493019
2.55563	Lifetime_fit-ROI3-ch1	-0.00148356	-0.00706392	-0.00894637	0.00755109	0.00994275	0.0483859	0.0556077	0.0319364	0.0638771	0.0791968	0.0901739	0.0678989	0.0651243	0.0977117	0.0995108	0.0332142	0.0189105	0.000429686	-0.0249	-0.00856483	-0.0291435	-0.0136665	-0.0165517	-0.0317972	-0.00867927	-0.0234125	-0.0361824	0.0130821	-0.00662689	-0.0260267	-0.0242368	-0.00936271	-0.0280769	0.01876	-0.0125092	-0.00203585	-0.00490768	-0.0237542	-0.0114298	0.0190336	-0.0241749
2.55867	Lifetime_fit-ROI4-ch1	-0.00153019	0.00508689	0.00944136	-0.0241683	0.0111702	0.0258523	0.0605757	0.0415039	0.0474236	0.0566698	0.0631078	0.0757006	0.0424801	0.0459436	0.076451	0.05169	-0.0164642	-0.00234915	-0.0250324	-0.023202	0.00724094	0.00983245	-0.039338	0.0159154	0.0271752	-0.0304705	-0.00398577	0.00610427	0.00169519	-0.0147983	0.00156088	0.0384491	-0.0273412	0.00475067	0.00175883	-0.00402522	-0.0143789	0.0145614	-0.0222238	0.000615183	-0.0155852
2.57946	Lifetime_fit-ROI5-ch1	0.00553643	0.0152058	-0.0300719	-0.0092441	0.0185738	0.0718441	0.0602808	0.0564909	0.06626	0.119242	0.0578693	0.0240561	0.0627047	0.0869709	0.0865833	0.0790369	-0.000438158	0.0390697	0.0329724	-0.00924879	0.00560123	0.0281644	-0.0452842	-0.0266381	-0.00247275	-0.0117793	0.0100591	0.000549185	0.00439048	0.0460343	0.0338092	0.0275334	-0.00391148	-0.0200882	-0.0261191	0.0182828	0.0173437	0.0446619	0.0186156	-0.0047964	0.0464801
2.52687	Lifetime_fit-ROI6-ch1	-0.00737189	0.00582795	-0.00413536	-0.0227925	0.0284718	0.0482392	0.0794307	0.07698	0.0585776	0.0741602	0.0507065	0.0137862	0.0378204	0.0394889	0.0318867	0.0323113	-0.0396819	-0.0364589	-0.0335536	-0.0393878	-0.016214	-0.0553722	-0.0135408	-0.0491099	-0.0735755	-0.0249365	-0.0700502	-0.0728779	-0.0986745	-0.0513083	-0.0220745	-0.082267	-0.022303	-0.0642448	-0.0512905	-0.0310766	-0.0200195	-0.0108701	-0.0483568	-0.0364858	-0.0338174
2.50294	Lifetime_fit-ROI0-ch1	0.00595437	0.00268508	0.000913599	-0.00633916	-0.00321389	0.0444243	0.0118925	0.0276018	0.0373384	0.0361163	0.0411317	0.031275	0.0339035	0.0449208	0.039103	0.0133399	0.00460695	0.00275245	-0.0256502	-0.0287135	-0.028338	-0.0235917	-0.0170207	-0.0295302	-0.0290807	-0.0376383	-0.0222073	-0.0201675	-0.0332935	-0.00774771	-0.0189019	-0.0152771	0.000273246	-0.0242874	-0.0244197	-0.022056	-0.0182654	-0.00964796	-0.00651204	-0.01682	-0.0238697
2.5839	Lifetime_fit-ROI1-ch1	0.008004	-0.0161982	0.00147061	0.00623783	0.000485767	0.0345089	0.0320781	0.0408826	0.0641722	0.0561344	0.0150016	0.0324302	0.0123396	0.0432008	0.0473145	0.0231203	0.0212772	0.0314119	0.0596325	-0.0122257	0.0411182	-0.0143592	0.0225426	0.0181555	-0.0290947	0.00276582	-0.0224641	-0.0190064	0.0242266	0.00640479	0.000407907	0.00767752	-0.0181926	-0.028454	-0.00175919	-0.018845	-0.0148239	-0.0145091	-0.00944158	0.018429	0.0121778
2.50837	Lifetime_fit-ROI2-ch1	-0.00826072	0.00114838	-0.00171344	0.017767	-0.00894121	0.0179699	0.0331938	0.0238182	0.0326796	0.0240318	0.0311069	0.0269318	0.031712	0.026846	0.0346799	0.0456931	0.023375	0.0133838	-0.00196126	0.007642	0.010202	-0.00701161	-0.00754041	-0.00295749	0.00116006	-0.00660626	-0.0073188	-0.0151411	-0.00374239	-0.000162227	-0.020574	-0.0076263	-0.0107261	-0.0104888	-0.0133175	-0.0155231	-0.00916729	-0.0134506	-0.00847163	-0.0112247	-0.00289283
2.49624	Lifetime_fit-ROI3-ch1	-0.00634537	0.00105981	0.00493016	-0.00453736	0.00489276	0.0339367	0.0211395	0.0388489	0.0216267	0.0150642	0.0321612	0.0421869	0.0430917	0.0329931	0.0422353	0.0360454	0.0036392	-0.00527319	-0.0233539	-0.0144318	-0.018745	-0.000802758	-0.0170593	-0.0196346	-0.0191114	-0.0234029	-0.0119195	-0.0174973	-0.0149068	-0.0100036	-0.0239095	-0.0131629	-0.0227222	-0.013905	-0.0182917	-0.0215149	-0.0203815	-0.023946	-0.029439	-0.021356	-0.014796
2.53564	Lifetime_fit-ROI4-ch1	0.00925816	-0.0156034	0.00804195	-0.0097308	0.00803406	0.0429171	0.0194834	0.0298586	0.0268892	0.0364068	0.0071925	0.0301557	0.0279769	0.0368804	0.00331042	-0.016413	0.0115971	-0.0303133	-0.0333219	-0.0464306	-0.0229256	-0.028999	-0.0262951	-0.00685053	-0.047022	-0.0482166	-0.00638008	-0.0162551	-0.0204622	-0.0251677	-0.0135955	-0.010384	-0.0153173	0.000849946	-0.035834	-0.0294206	-0.0271721	-0.0316901	-0.0281711	-0.0286004	-0.0296059
2.53128	Lifetime_fit-ROI5-ch1	0.0161932	-0.00744372	0.0100391	0.00102315	-0.0198117	0.0362141	0.0142217	0.0449261	0.0365077	0.0209631	0.026403	0.0230881	0.0328184	0.0112257	0.029358	0.00990092	0.0108683	-0.00687452	0.00348253	-0.0168872	0.00557021	-0.0193063	-0.00746761	-0.0248924	-0.0114727	-0.0119743	-0.0202437	-0.0201252	-0.0361055	-0.0202643	-0.0054213	-0.0238071	-0.0123583	-0.00934095	-0.0315161	-0.0189315	-0.00763365	-0.0293998	-0.00523816	-0.0161389	-0.0203405
2.54084	Lifetime_fit-ROI0-ch1	0.00944338	-0.000472001	-0.0184836	-0.0195782	0.0290904	0.0321437	0.0134716	0.0279059	0.0312817	0.0467894	0.034583	0.0383917	0.0371906	0.0342551	0.0364883	0.0205366	0.000118803	-0.00749482	-0.000819015	0.0182575	-0.00631491	0.00088225	-0.03055	-0.0128511	-0.0192208	0.000212684	-0.0225919	-0.0209265	-0.0134998	-0.0159273	-0.0235753	0.0187316	0.0073245	0.000668937	0.00220711	-0.0154792	-0.0125624	-0.00931682	-0.0280169	-0.0250058	-0.00786652
2.52611	Lifetime_fit-ROI1-ch1	-0.00458293	-0.00159126	-0.00262332	-0.00120516	0.0100027	0.000427063	0.00810795	0.0143318	0.0330826	0.0186783	0.0452886	0.0101793	0.039484	0.0492197	0.0558438	0.0343584	0.0022461	-0.01565	-0.00428486	-0.0167928	0.00450056	-0.0261563	-0.0317875	-0.0233985	-0.0264886	-0.016882	-0.01378	-0.026336	-0.0415902	-0.00509725	-0.00296069	-0.00191656	0.0138396	-0.00438541	-0.0261871	-0.0385611	-0.0217751	-0.0111311	-0.0114737	-0.0297347	-0.0161498
2.51893	Lifetime_fit-ROI2-ch1	0.00647582	0.0155632	-0.00140102	-0.00773586	-0.0129021	0.0151897	0.0170783	0.0122994	0.0265243	0.0143529	0.0295275	0.0296892	0.0381932	0.0403635	0.0381399	0.0361516	0.0174078	0.0201057	-0.00236186	-0.00089873	-0.0122013	-0.0150771	-0.0351535	-0.00437401	-0.00594503	-0.00988814	-0.0050789	-0.0125554	-0.00396472	-0.00203435	-0.00721754	-0.0225597	-0.0089383	-0.0201265	-0.0131474	-0.00339681	-0.019865	-0.0097079	-0.00339557	-0.010801	-0.0103717
2.52981	Lifetime_fit-ROI3-ch1	0.00948564	-0.00649204	0.00067538	-0.0139447	0.0102757	0.0254017	0.0405408	0.0325727	0.0640891	0.0519278	0.0804936	0.0585921	0.0598553	0.0533828	0.050938	0.022985	-0.00295829	-0.0143391	-0.0184839	-0.0269088	-0.00106914	-0.0427471	-0.0353842	-0.0200773	-0.0230338	-0.0324511	-0.0144146	-0.0374257	0.00713972	-0.00799553	0.0113431	0.0259339	-0.0147121	-0.0140744	-0.0220177	-0.0185503	-0.000118505	0.0131769	0.00697236	0.00817051	0.00285765
2.55111	Lifetime_fit-ROI4-ch1	0.00439062	-0.0155918	-0.0141477	0.00845051	0.0168983	0.00334726	-0.00563532	0.0163381	0.0075194	0.0386175	0.0166684	0.00719948	0.0141983	0.0409354	0.0379484	0.0230728	0.0147657	0.0117311	0.00950495	0.0349324	-0.0218066	0.00440893	-0.0120447	-0.0289333	-0.0195914	0.0227259	-0.00920626	-0.00491916	-0.0112289	-0.00174999	-0.030179	-0.000649011	-0.0194563	-0.00552083	-0.0156973	0.00963977	-0.0291098	-0.00552577	0.0215453	0.000994078	0.0156717
2.54772	Lifetime_fit-ROI5-ch1	-0.0106123	-0.0143874	-0.004053	0.00242261	0.0266301	0.0267734	0.00731528	0.0201705	0.00533863	0.00335515	0.00137994	-0.00404906	0.0113115	0.030378	0.0203447	0.0244975	0.015448	0.00668282	-0.0192063	-0.0475523	-0.0193389	-0.0234084	0.0176962	-0.0174953	0.00198773	0.00513754	-0.044948	-0.0365187	-0.0170549	0.00627566	-0.0242373	-0.00497269	-0.00355116	-0.0087565	-0.010821	0.00857997	-0.035257	0.0114527	-0.00457788	-0.01036	-0.0108376
2.56457	Lifetime_fit-ROI6-ch1	-0.00178262	0.00350865	0.00619451	0.00202388	-0.00994442	-0.00116894	0.0224653	0.01903	0.024989	0.0206969	0.0184163	0.0217441	0.0191327	-0.0081339	0.0383575	0.0497343	0.00719334	0.045481	0.0234738	-0.00570533	0.00583286	0.0119021	4.42638e-07	0.00168927	-0.000566759	0.00594781	0.00333084	-0.018276	0.0147879	0.00992276	0.00950726	-0.00394688	-0.00852734	0.00280662	-0.00867858	0.000798051	-0.0012661	0.00562199	-0.0161197	0.00276667	0.00350932
2.55583	Lifetime_fit-ROI7-ch1	-0.00276121	-0.0109821	0.000753299	0.0178201	-0.00483009	-0.0147037	0.0138543	0.0308117	0.0195834	0.0123639	0.0059376	0.0122803	0.0173653	0.00749397	-0.00485319	0.00554987	-0.0172094	0.00850473	-0.0270977	0.0287065	-0.0210208	-0.00665356	0.00517453	-0.0223369	-0.0283317	-0.0196383	-0.0511953	-0.0391243	0.00173243	0.00433381	0.00845028	-0.00281361	0.0341438	-0.0259879	0.0399832	0.0161818	-0.015238	0.0296761	0.000473819	0.0166727	0.00157123
2.57068	Lifetime_fit-ROI8-ch1	0.0152149	0.0011314	0.00997987	-0.0230651	-0.00326107	0.00282862	-0.00474734	-0.0155847	0.0110939	0.0175472	0.0163692	0.00911867	0.0261785	0.0300268	0.0186065	-0.0188326	-0.00875313	-0.0148873	-0.0236369	-0.000949744	0.00463598	0.0302151	0.033996	0.00156053	-0.017767	0.00443025	0.0164969	0.0515132	0.00594992	-0.0249752	-0.0174006	0.0229822	-0.0024041	0.0453874	-0.00970631	0.0108139	-0.00667192	0.00792095	0.0234081	-0.00246598	0.0170978
2.49608	Lifetime_fit-ROI9-ch1	0.00261573	0.0208453	0.00179719	-0.0429302	0.017672	0.0171563	0.0121513	0.0294999	0.0109727	-0.0107503	0.022771	0.0115625	0.0167292	0.0223892	0.0340056	0.0450282	-0.0378086	0.0107888	-0.000671625	-0.0480307	0.00858627	-0.0622466	-0.014407	-0.064356	-0.0433175	-0.00329954	-0.027472	-0.00250905	-0.0327114	-0.0902691	-0.0403594	-0.0228527	-0.0308824	-0.0643802	-0.0532336	-0.0359539	-0.035472	-0.0267113	-0.0512151	-0.0663793	-0.0382955
2.55685	Lifetime_fit-ROI10-ch1	-0.020507	0.0121367	-0.00945618	0.012219	0.00560736	0.0458399	0.047458	0.0369211	0.0462234	0.0355675	0.0496864	0.0230854	0.024703	0.0524743	0.0626323	0.0314158	-0.00397995	-0.0190758	0.0136971	-0.00628401	0.0171558	0.0134659	0.0152872	-0.0114746	0.0257741	-0.0212777	-0.020928	-0.0217129	0.0196402	-0.012128	-0.0116259	-0.00439949	0.0326036	-0.00876928	-0.0109447	0.0098243	0.00937872	0.0288053	-0.0064237	0.0149756	-0.0303821
2.50832	Lifetime_fit-ROI0-ch1	-0.0150604	0.0190113	-0.00365643	0.00220333	-0.0024978	0.0052934	0.0288677	0.018744	0.0179526	0.0206343	0.0170874	0.0276212	0.0160187	0.0195309	0.0404884	0.0256351	0.00103858	0.0237538	-0.00162252	0.0209811	-0.0180729	-0.0163475	-0.0240466	-0.0162387	-0.00920944	-0.0180964	-0.00780771	-0.0139173	-0.0317364	-0.0311572	-0.0410854	-0.0303711	-0.0175584	-0.0147813	-0.0384837	-0.0313211	-0.0198094	-0.014268	-0.0207816	-0.0109986	-0.0439716
2.56848	Lifetime_fit-ROI1-ch1	-0.00172082	-0.0111319	0.00837332	0.0259423	-0.0214629	-0.0292406	-0.0258974	-0.00343751	-0.00768505	0.0214974	-0.00374997	0.0079689	0.0247183	0.030441	0.0357319	0.0346021	0.0519666	0.0182917	0.0727377	0.0265068	0.0298809	-0.00027243	-0.00673604	0.0124142	0.0206832	0.0204961	0.0138775	0.0178349	-0.00599271	0.0145239	0.0062504	0.000631954	0.00913976	0.0362264	-0.00290205	-0.0127435	0.00127974	0.00756749	0.00520703	0.0201125	-0.0191882
2.55078	Lifetime_fit-ROI2-ch1	-0.0126241	0.0144645	-0.0137022	-0.0238575	0.0357192	0.0300363	0.033177	0.0322456	0.0155748	0.0536339	0.0459623	0.0481896	0.0464856	0.0291429	0.0530482	0.0439322	0.0339736	-0.0133464	0.00544997	0.00112156	0.0229927	0.0188489	0.0217404	-0.00838197	0.00908306	-0.0254424	-0.0273775	-0.00241005	0.00219404	0.00151177	-0.0305284	-0.00518766	-0.0266195	-0.000665945	-0.0340879	-0.0323802	-0.0225	-0.0300854	-0.000711869	0.000427576	-0.0168762
2.54035	Lifetime_fit-ROI3-ch1	-0.0332069	0.00701792	0.00737286	-0.000713966	0.0195301	0.0277052	0.056686	0.0531315	0.0364096	0.0247054	0.0474252	0.0255073	0.0135103	0.0151852	0.037718	0.0728443	-0.00352546	0.00125197	-0.015193	-0.0188213	0.00528551	-0.0108662	-0.0158567	-0.0221202	-0.0164116	0.00998235	-0.0065646	0.0330528	-0.0058828	-0.0233269	-0.0334295	-0.00845828	-0.00327534	-0.00358186	-0.0247129	-0.0393284	-0.0103918	-0.0346104	-0.0178673	-0.00116112	-0.0118112
2.57635	Lifetime_fit-ROI4-ch1	-0.00778604	-0.00878682	0.00907338	0.0100433	-0.00254381	-0.00512696	0.0114353	0.01296	0.010135	0.0415551	0.0234443	0.0286086	0.0154259	0.0408588	0.0103961	0.0270788	0.0446505	0.0211588	0.0265769	0.00605637	0.0247726	0.0287779	0.00339486	0.0276338	0.0105702	0.0173647	0.0260516	-0.000405147	0.00481466	0.000438172	-0.0102865	0.00202489	-0.00491048	0.0128813	0.0177342	0.00819292	0.0185878	0.00194639	0.0246277	-0.00715607	-0.010828
2.55967	Lifetime_fit-ROI5-ch1	0.00342685	-0.029225	0.00311256	0.0069861	0.0156995	0.0396021	0.0287331	0.0662985	0.0401424	0.0341686	0.0447957	0.0255971	0.0365626	0.0359302	0.048822	0.0782057	0.0453884	-0.00469505	-0.0176524	0.0128053	0.012098	-0.00736376	0.050076	0.0348093	0.00236199	0.0304412	0.0235798	0.00689608	-0.00821854	-0.0213294	0.00575471	-0.00035772	-0.0167026	-0.00899465	0.000505938	-0.00354168	-0.0341267	-0.00941536	-0.0185434	0.0108021	0.0173426
2.54987	Lifetime_fit-ROI6-ch1	0.00311167	0.00874322	0.00929288	-0.0170425	-0.00410525	0.030078	0.0531867	0.0398585	0.0420891	0.0359986	0.0575063	0.0484133	0.0489885	0.0490252	0.0415131	0.0394704	0.0178089	-0.0133637	0.00979304	-0.0155081	0.0236442	-0.010186	-0.0161323	0.0147614	-0.0193717	0.00439486	0.00888806	0.00971907	0.0148034	-0.0114498	0.00487437	-0.0049948	-0.0237327	-0.00213084	0.00651015	-0.0174505	-0.00324805	-0.021245	0.00025098	0.016971	-0.00721441
2.54037	Lifetime_fit-ROI7-ch1	0.012104	-0.00399161	-0.00765633	0.00369613	-0.00415216	-0.000617657	0.0152269	0.0482305	0.0272585	0.0473674	0.00790855	0.0720904	0.0595145	0.0414212	0.0123633	0.0658707	0.0247159	-0.00362154	-0.00907504	0.00899947	-0.0112075	0.0549899	-0.0157972	-0.0200188	0.0158175	-0.0199827	0.000325713	0.0116523	-0.0168082	-0.0259888	-0.0215438	0.0472104	-0.0406431	-0.00026106	-0.0219494	-0.00898616	-0.0113646	-0.00262416	-0.00190894	-0.00811362	0.0278459
2.53077	Lifetime_fit-ROI0-ch1	0.00434124	-0.0104539	0.00832446	0.00994003	-0.0121519	0.0255989	0.0259333	0.0137579	0.0309188	0.010406	0.0236048	0.0447741	0.0236161	0.0355689	0.0313153	0.0333556	8.61999e-05	-0.0397939	-0.0146476	-0.017755	-0.0214714	-0.0364111	-0.0161431	-0.0259695	-0.0257755	-0.034544	-0.0235505	-0.031411	-0.0407973	-0.0290297	-0.0100081	-0.0254319	0.00355367	-0.0282005	0.00688135	-0.0172357	-0.0266389	-0.0226061	-0.0136386	-0.0155225	-0.0151526
2.54949	Lifetime_fit-ROI1-ch1	-0.00222216	-0.00327671	-0.00456327	0.000661136	0.00940101	0.0172557	0.00389078	0.0349039	0.0151762	0.0338025	0.0473171	0.0308332	0.0245478	0.0374913	0.0395719	0.0440235	0.0327813	0.000585565	-0.0258924	-0.00664382	-0.0300099	0.00547394	-0.013883	-0.0157119	-0.00670792	-0.00594923	-0.0221722	-0.018355	-0.0138681	-0.00781681	-0.00856084	0.00652003	-0.00891226	0.00305813	-0.00459571	-0.010524	-0.0108501	-0.00751026	0.00805704	0.00673224	0.00858538
2.53949	Lifetime_fit-ROI2-ch1	0.00899895	0.00380138	-0.00340348	-0.0183149	0.0089181	0.00830902	0.02582	0.038615	0.0280363	0.0112979	0.0149835	0.0314911	0.0349408	0.0400636	0.0305947	0.0222722	-0.0049762	-0.0246495	-0.00785299	-0.0173521	-0.00904832	-0.0137829	-0.0268493	-0.0118527	-0.0375322	-0.0290858	-0.0277622	-0.00817147	-0.0221824	-0.0134427	-0.0163654	-0.0315036	-0.0390169	-0.0180099	-0.0414496	-0.00760013	-0.00837978	-0.0175531	-0.0284719	-0.00786173	-0.007037
2.55029	Lifetime_fit-ROI3-ch1	-0.0147302	-0.00841132	-0.00517036	0.00174114	0.0265708	0.0382124	0.0233243	0.056402	0.0381748	0.0344465	0.0376442	0.0513162	0.075096	0.0447323	0.0606501	0.0222387	0.00323818	-0.00757981	-0.000519604	-0.00417076	0.0073961	0.00994135	-0.010133	-0.0131362	-0.00424571	-0.0127327	0.00104726	-0.0198767	-0.024126	-0.0308655	0.00164995	-0.00903391	-0.0134926	0.0259651	-0.027322	0.0104436	-0.011691	0.002775	0.0170445	0.00165289	0.00204501
2.53167	Lifetime_fit-ROI4-ch1	0.0058046	-0.0221943	0.0077127	0.0224731	-0.0137961	-0.00580557	0.0155209	0.0150765	-0.00493646	0.0278095	0.0347922	0.00287398	0.0184053	0.0221552	0.0509913	0.0503683	-0.0386455	-0.0480311	-0.0360515	-0.0439558	-0.0379184	-0.0632058	-0.00938166	-0.0149629	-0.0366776	-0.0485988	-0.0260203	-0.0138533	-0.0261268	-0.0372981	-0.0260429	-0.0529271	-0.0234579	-0.0439409	-0.052663	-0.0345192	-0.0145323	-0.0415545	-0.0415024	-0.0114411	-0.0435555
2.53725	Lifetime_fit-ROI5-ch1	0.0140028	0.00561644	0.00721601	-0.0297939	0.00295856	0.00430181	0.0358209	0.0535249	0.0246074	0.0609541	0.00344733	0.0329561	0.0470159	0.0548951	0.0500498	0.0355175	-0.0332528	-0.0175271	-0.015954	-0.0126818	-0.0145798	-0.0291242	-0.001404	-0.00834007	-0.0222001	-0.0317816	-0.0192155	-0.0173001	-0.0038573	-0.0336475	-0.0239398	-0.0129836	-0.0312085	0.0067698	-0.00679655	-0.0238792	0.00843735	-0.0505212	0.0226993	-0.0175778	-0.0102096
2.53154	Lifetime_fit-ROI6-ch1	0.00598402	-0.0110269	0.00304921	-0.00584901	0.00784266	0.0291461	0.0379156	0.0438524	0.0372326	0.0319708	0.03989	0.0367663	0.0619449	0.0453192	0.0517859	0.0220968	-0.0131877	-0.00970261	-0.0233805	-0.0220076	-0.0188366	-0.00209186	-0.0110541	-0.0169356	-0.0306033	-0.0161356	-0.028254	-0.0357386	-0.0198688	-0.0243097	-0.0142913	-0.00627382	-0.0304854	-0.0174391	-0.0217706	-0.0173602	-0.0139611	-0.00236259	-0.0147756	-0.00752731	-0.0159815
2.53507	Lifetime_fit-ROI7-ch1	0.000827635	-0.00645056	-0.00586684	-0.00333919	0.014829	0.00194941	0.0347172	0.0322734	0.0136928	0.028318	0.0377925	0.035597	0.0452741	0.0341892	0.0401544	0.00960217	-0.0132478	-0.0165544	-0.0356668	-0.0156772	-0.0217198	-0.00960228	-0.0320715	-0.038054	-0.0265872	-0.0158941	-0.02215	-0.0284175	-0.015379	-0.00386628	-0.0315633	-0.0133322	-0.0129174	-0.0153126	-0.0139597	-0.00573029	-0.0131657	0.00843533	0.00855528	-0.00519218	-0.00311708
2.56514	Lifetime_fit-ROI8-ch1	0.00182447	-0.0182025	-0.0130434	0.0186839	0.0107375	-0.009382	0.0343654	0.0189751	0.0156333	0.0254525	0.0311769	0.0406606	0.0558216	0.05189	0.0630475	0.0321969	0.0523655	0.0194786	0.00969074	-0.00300911	-0.0183455	0.0186324	0.0209194	-0.0122864	0.00941016	0.0251792	-0.00877053	-0.00934196	0.00498061	0.0144068	0.0193576	0.0154668	-0.00553131	0.0225374	-0.00958457	0.0211925	0.00237865	0.00285569	0.0318538	0.00295863	0.00276282
2.57972	Lifetime_fit-ROI9-ch1	0.0055808	0.0221864	-0.00603362	0.00381868	-0.0255522	0.0362277	0.0260631	0.0226892	0.0305254	0.0411161	0.0143224	0.0531881	0.0383303	0.0431959	0.042298	0.00946199	0.0180301	0.044659	-0.0240595	-0.0213348	0.00168268	-0.00266724	0.00165407	-0.00898789	-0.00166352	-0.0204619	-0.0053605	-0.0128548	0.0141681	0.0128386	-0.0109319	0.019909	0.0310903	0.00951356	0.0135622	0.0115452	-0.0277265	-0.00590698	0.0480244	0.00429699	0.00180216
2.55095	Lifetime_fit-ROI10-ch1	0.00359263	-0.00880816	-0.00538209	0.00460037	0.00599726	0.0182095	0.0231088	0.0449795	0.0345174	0.0440434	0.0485358	0.0448806	0.048568	0.0690695	0.0443649	0.0224502	0.0225138	-0.00230754	-0.00974067	-0.00212958	-0.0113286	0.00171134	-0.0243062	-0.0208253	0.00967328	-0.000896356	-0.014705	-0.010925	-0.0226964	0.000163098	0.00684895	-0.00753635	0.00559471	-0.00780966	-0.00174996	-0.0225452	-0.00881938	-0.00298785	-0.00825408	0.00707388	0.00814831
2.54851	Lifetime_fit-ROI11-ch1	-0.00570062	0.00644939	-0.0107826	0.00450097	0.00553282	0.022477	0.0338282	0.0299951	0.021541	0.0282143	0.0139127	0.0384599	0.0386403	0.0398665	0.0381663	0.0415458	0.0133759	-0.0157022	-0.0176131	-0.0242686	-0.00959828	-0.00354223	-0.0117353	-0.0177954	-0.0133312	0.00598957	0.00121671	-0.00878342	-0.0220143	-0.0289655	0.0057637	0.00977156	0.00521413	0.00188651	-0.00979125	-0.0191397	-0.0161165	-0.00414006	0.00287444	-0.0040447	-0.0218343
2.55002	Lifetime_fit-ROI12-ch1	-0.00662373	-0.00678534	0.000994616	0.00132459	0.0110899	0.0682045	0.0492299	0.0305997	0.0399941	0.0338302	0.0307281	0.0472271	0.0528929	0.0454752	0.0441505	0.0384696	0.00303594	-0.0269028	-0.0176115	-0.0129261	0.0114765	-0.0244734	0.000562907	-0.0322072	0.00506171	0.0174018	-0.0018966	-0.0312081	-0.0110154	0.00658712	-0.00305316	-0.0416278	-0.0122689	-0.0236637	-0.0125578	0.0164624	-0.0255264	-0.0230724	-0.0227326	0.00494847	0.016308
2.52836	Lifetime_fit-ROI13-ch1	0.00574085	-0.00355534	0.00442912	-0.00379787	-0.00281676	0.0188866	0.0160892	0.0285908	0.0386623	0.0201518	0.0269143	0.0582476	0.0458409	0.055453	0.0473304	0.0126861	0.00292911	-0.0467302	-0.0177857	-0.0212145	-0.0189256	-0.031998	-0.0289919	-0.0227013	-0.0306546	-0.0163713	-0.0409354	-0.0323224	-0.0210837	-0.0253681	-0.00726959	-0.0330717	-0.0220289	-0.00617494	-0.0190103	-0.0157318	-0.0311507	-0.024531	-0.021432	-0.0115651	-0.0298133
2.52592	Lifetime_fit-ROI14-ch1	-0.00217504	0.00886128	-0.00997546	-0.00256872	0.00585794	0.039819	0.02753	0.0400651	0.0400082	0.0420511	0.0263579	0.0340297	0.0434332	0.048662	0.0396655	0.0477146	-0.0128812	-0.00198888	-0.0121961	-0.000144117	-0.00530503	-0.025245	-0.0206575	-0.0365006	-0.0210208	-0.0175275	-0.034376	-0.0130989	-0.00587304	-0.00774648	-0.0168876	-0.0157344	-0.00895313	-0.0336157	-0.0117797	-0.0124584	-0.0226381	-0.0230984	0.00123335	-0.0235976	-0.0241755
2.54269	Lifetime_fit-ROI15-ch1	0.0265507	0.0104007	-0.0334336	0.000194783	-0.00371257	0.020746	0.00367355	0.0465269	0.0463214	0.0504495	0.0111281	0.0340655	0.00878788	0.0307759	0.0304817	0.00913872	-0.032585	0.0122054	-0.0220533	-0.0162218	0.00335553	-0.00343297	-0.0235177	-0.0258387	0.0320128	-0.0404386	0.0266379	-0.0358767	0.00175787	-0.0290033	0.0153038	0.000224651	-0.0262863	-0.019489	-0.00891241	0.0204095	-0.0135013	-0.00677725	0.00722312	-0.00476495	0.0482562
2.52107	Lifetime_fit-ROI0-ch1	-0.00364504	0.00167663	0.00109254	-0.00148915	0.00236502	0.0138707	0.00967887	0.0279387	0.0147522	0.0104335	0.0148051	0.00357865	0.0195109	0.00313455	0.0183799	0.00407764	0.00417276	-0.00883594	0.00818491	-0.0138402	-0.0112421	-0.00627688	0.00499836	-0.0277391	-0.0132551	-0.00137666	-0.0134735	-0.0171242	-0.0447253	-0.0308094	-0.0308792	-0.016963	-0.0228109	-0.0195523	-0.0238064	-0.0208823	-0.00521502	-0.0108951	-0.0220686	-0.0238439	-0.0229385
2.5388	Lifetime_fit-ROI1-ch1	0.0272724	-0.00989986	-0.0140702	-0.0121141	0.0088118	0.0289513	0.0160037	0.00857224	0.0274055	0.0369948	0.0418211	0.0709816	0.0137042	0.030063	0.0186309	0.052399	0.0316806	0.0171763	-0.0161121	-4.34132e-05	0.00317347	-0.00358328	0.0121705	0.00828698	-0.014051	-0.0092079	0.00900342	-0.00561973	-0.0229163	0.0220112	-0.0227281	-0.00532946	0.00285261	-0.0114012	-0.00169481	0.00513772	0.00311049	-0.00186228	-0.0120328	0.00158809	0.0205662
2.54747	Lifetime_fit-ROI2-ch1	0.000536267	-0.00945146	-0.000140865	0.0187914	-0.00973534	0.0135475	0.031825	0.0462193	0.000352696	0.0385535	0.0186232	0.0552813	-0.0227619	0.0345046	0.0378072	-0.0106831	-0.00719187	-0.0183766	-0.000131583	-0.0383188	-0.0427403	0.000134534	-0.0147994	0.00310325	-0.0311503	-0.0306182	-0.00416871	-0.0295516	-0.0494156	-0.0282774	-0.0102623	-0.0120068	-0.0147062	-0.0132692	0.00972538	-0.0102114	-0.0157184	-0.0431399	-0.00649159	0.00153368	-0.0185665
2.57713	Lifetime_fit-ROI3-ch1	-0.0115012	-0.00438817	0.00684679	0.00566372	0.00337888	0.0334358	0.0426146	0.0308205	0.0483831	0.0367953	0.0577809	0.0628775	0.0370194	0.0441107	0.0587725	0.0233383	0.0231236	0.00990903	0.01949	-0.00292606	0.00371764	0.0123446	0.00550614	-0.00248006	0.00371605	0.00741515	0.00513928	0.00755914	0.0118846	0.0082093	0.00643683	0.00543734	-0.0100404	0.0116708	-0.00322288	0.00901431	0.0140173	-0.0123086	-0.0078532	0.00988368	0.00422476
2.54137	Lifetime_fit-ROI4-ch1	0.00630435	-0.00463539	-0.00912525	-0.000724807	0.00818109	0.0314047	0.0228667	0.0295311	0.0359833	0.0329487	0.0416213	0.0437997	0.0510613	0.0329111	0.0534672	0.0162429	0.00931871	-0.0161879	-0.00572904	-0.00093691	-0.0222788	0.000688447	-0.0129508	-0.0064425	-0.0277079	-0.00816217	-0.011481	-0.00633202	-0.0314724	-0.00468047	-0.0225885	-0.0383308	-0.0237832	-0.0146869	-0.0260856	-0.00776491	-0.00938044	-0.0115626	-0.0251533	-0.0101555	-0.0168234
2.52383	Lifetime_fit-ROI5-ch1	0.0120115	0.00619064	-0.00614578	-0.0154998	0.00344343	0.016389	0.0347921	0.0213251	0.0448974	0.0209963	0.0556997	0.0384514	0.0415895	0.0339479	0.0498379	0.0365956	0.0130583	0.000573321	-0.0118047	-0.0225327	-0.0369804	-0.0032375	-0.00371394	-0.0247072	-0.0120504	-0.0136092	-0.0203673	-0.0123063	-0.014539	-0.0147011	-0.0218458	-0.0173267	-0.0137156	-0.00240788	-0.00432393	0.0090904	-0.0130937	-0.0204549	0.00202594	-0.00805361	-0.0111905
2.54561	Lifetime_fit-ROI6-ch1	0.0126256	-0.0035744	-0.0124543	-0.00291573	0.00631881	0.0369702	0.0290648	0.0531698	0.0474959	0.0489382	0.0438507	0.0564879	0.0432306	0.0455436	0.0436975	0.0215864	-0.000625685	-0.00407041	-0.00849373	-0.00503571	-0.0176657	-0.011426	-0.0205726	-0.0101996	-0.0122946	-0.0177401	-0.0176122	-0.00999063	-0.00948256	-0.019176	-0.0110054	-0.0236786	-0.0123976	0.00179471	-0.0093587	-0.0144784	-0.00207552	-0.0365366	-0.0289513	-0.0161576	-0.00480707
2.54281	Lifetime_fit-ROI7-ch1	-0.0216689	0.0191839	0.0104938	-0.0194477	0.0114389	0.0330177	0.00760833	0.0188265	0.023666	0.0138124	0.0175215	0.0264232	0.00546879	0.034308	-0.0175421	0.000590048	0.0297733	0.00965823	-0.00231346	0.0117436	0.00220354	0.00628814	-0.00529185	-0.00567563	-0.00397665	-0.00687018	-0.00584453	-0.00544709	-0.0313789	-0.0229236	-0.0147598	-0.0243749	-0.000452779	-0.00176766	-0.000339298	0.00430463	0.00415492	-0.016618	-0.0122835	0.0183087	-0.000292063
2.57544	Lifetime_fit-ROI8-ch1	0.0286789	0.00327985	-0.0108792	-0.0161928	-0.00488684	0.0662606	0.0413282	0.0540696	0.0557209	0.0444103	0.0530069	0.0654287	0.0592702	0.0358278	0.0760852	0.0643117	0.0287976	9.00894e-05	0.00987667	0.0109261	-0.0129104	-0.000301883	-0.00770365	0.00137663	-0.0140091	-0.00150124	-0.00656613	0.0224521	-0.0177526	-0.012282	-0.00550642	-0.0174881	-0.0124664	-0.00863116	0.00662349	-0.00016959	0.0116498	0.00217369	0.00904718	-0.00147147	0.0203388
2.58491	Lifetime_fit-ROI9-ch1	0.0122251	-0.00516296	0.00138838	-0.0111188	0.00266825	0.0453578	0.0402941	0.0357278	0.039362	0.0424978	0.0514184	0.0377153	0.0631795	0.0606578	0.0443953	0.039496	0.0297302	0.0282499	0.00980459	0.00922181	0.00180694	0.00657882	0.0047909	0.0051166	0.00181034	-0.00150476	-0.00445805	-0.000577455	-0.00574635	-0.00809026	-0.0154734	0.00248944	0.0194717	0.0189965	0.0158679	0.00325355	0.0150024	0.00409134	0.00741878	0.0179503	-0.0111892
2.53975	Lifetime_fit-ROI10-ch1	-0.0031909	-0.00449503	0.00424943	-0.00807197	0.0115085	0.020243	0.0198379	0.0101914	0.00536917	-0.0196838	0.0445757	0.0331743	-0.00942492	-0.00588635	0.00660443	0.00775884	-0.0237812	-0.0289289	-0.0367458	-0.0298681	-0.0237545	-0.0312243	-0.0226469	-0.0192912	-0.0514065	-0.0594626	-0.0576714	-0.0262668	-0.0202918	-0.0172957	-0.0440513	-0.0440606	-0.0199992	-0.0152599	-0.00365617	-0.0106442	-0.015132	-0.0153783	0.00847294	-0.0182332	-0.0619681

## Sheet: Fig1D_All
Ionomycin 3uM	Select-ROI	T1	T2	T3	T4	T5	T6	T7	T8	T9	T10	T11	T12	T13	T14	T15	T16	T17	T18	T19	T20	T21	T22	T23	T24	T25	T26	T27	T28	T29	T30	T31	T32	T33	T34	T35	T36	T37	T38	T39	T40	T41
	Time (sec)	0	31.008	61.493	91.997	122.496	152.946	183.411	213.905	244.411	283.125	313.625	344.167	374.678	405.182	435.659	466.174	496.739	527.23	557.771	588.251	618.82	649.304	679.803	710.279	740.827	771.303	801.872	832.334	862.867	893.403	923.98	954.396	984.925	1015.33	1045.62	1076.14	1106.62	1137.06	1167.53	1198.05	1228.55
	Time (min)	0	0.5168	1.02488	1.53328	2.0416	2.5491	3.05685	3.56508	4.07352	4.71875	5.22708	5.73612	6.24463	6.75303	7.26098	7.76957	8.27898	8.78717	9.29618	9.80418	10.3137	10.8217	11.3301	11.838	12.3471	12.8551	13.3645	13.8722	14.3811	14.89	15.3997	15.9066	16.4154	16.9222	17.4271	17.9356	18.4437	18.9511	19.4589	19.9675	20.4758
LifeTime(ns)
Iono 3uM	The values in this row have no meaning (used only for drawing drug treatment timeline)					2.595	2.595	2.595	2.595	2.595	2.595	2.595	2.595	2.595	2.595	2.595	2.595	2.595	2.595	2.595	2.595	2.595	2.595	2.595	2.595	2.595	2.595	2.595	2.595	2.595	2.595	2.595	2.595	2.595	2.595	2.595	2.595	2.595	2.595	2.595	2.595	2.595
EGTA 10mM	The values in this row have no meaning (used only for drawing drug treatment timeline)															2.575	2.575	2.575	2.575	2.575	2.575	2.575	2.575	2.575	2.575	2.575	2.575	2.575	2.575	2.575	2.575	2.575	2.575	2.575	2.575	2.575	2.575	2.575	2.575	2.575	2.575	2.575
WT (62)		2.51901	2.52021	2.51889	2.519	2.51828	2.426	2.42642	2.43131	2.43494	2.44777	2.45934	2.46995	2.4793	2.48822	2.49008	2.50184	2.50313	2.50019	2.5033	2.50336	2.50655	2.50719	2.50619	2.50819	2.5078	2.50326	2.50537	2.50783	2.50715	2.50702	2.5041	2.5056	2.50565	2.50392	2.5065	2.50603	2.50724	2.50707	2.50694	2.50901	2.50688
T286A (44)		2.4947	2.49742	2.50154	2.49927	2.50314	2.39588	2.41663	2.44271	2.45476	2.45872	2.4641	2.46966	2.47356	2.47368	2.47763	2.48191	2.48843	2.48828	2.48631	2.48579	2.48755	2.48697	2.48632	2.4877	2.49071	2.4873	2.48958	2.49169	2.48977	2.49008	2.48807	2.48693	2.49275	2.49109	2.48589	2.49009	2.48932	2.49095	2.49112	2.48963	2.48659
T305D/T306D (63)		2.51481	2.52055	2.52111	2.52075	2.52093	2.52622	2.51778	2.51911	2.51293	2.5135	2.51085	2.50958	2.50657	2.50469	2.50737	2.50477	2.50884	2.50526	2.50718	2.50231	2.50513	2.50424	2.50774	2.50519	2.50616	2.50434	2.50298	2.50556	2.5038	2.50319	2.5036	2.50647	2.50266	2.50659	2.50594	2.50748	2.50858	2.50779	2.5091	2.50554	2.50752
T286D/T305A/T306A (68)		2.54113	2.54542	2.5451	2.54628	2.54157	2.52093	2.5167	2.51149	2.5123	2.50941	2.51061	2.50818	2.50847	2.5052	2.50464	2.51269	2.53509	2.54608	2.54861	2.55094	2.54694	2.54907	2.54971	2.55384	2.55358	2.55164	2.55521	2.55244	2.5533	2.55413	2.55221	2.54964	2.55234	2.54941	2.55297	2.54853	2.55408	2.5519	2.54847	2.54971	2.55056
WT (62)	SEM	0.00390081	0.00380975	0.00373128	0.00353881	0.00376589	0.00900928	0.00960466	0.00977825	0.00981707	0.00916185	0.00818873	0.00764495	0.00671126	0.00630649	0.00532578	0.00471011	0.00442078	0.0040249	0.00411568	0.00412749	0.0042016	0.00425782	0.00424039	0.00427931	0.00411114	0.00380622	0.00422063	0.00435445	0.00423632	0.00423408	0.00439866	0.00445395	0.0042523	0.00393272	0.0042069	0.00380883	0.00411981	0.0040909	0.00413228	0.00398273	0.0043781
T286A (44)	SEM	0.00514415	0.00504145	0.00484499	0.00536267	0.00542332	0.00905597	0.00908553	0.00855738	0.00799957	0.0070567	0.00680444	0.00655258	0.00564972	0.00605422	0.00626684	0.00594407	0.0060576	0.00618538	0.00625077	0.00612957	0.00625601	0.00589371	0.00583144	0.0056233	0.00617219	0.00580492	0.0058524	0.00643572	0.00621915	0.00605019	0.00546642	0.00579374	0.00556347	0.00605653	0.00591627	0.00636761	0.00628695	0.00578036	0.00616699	0.00663487	0.00655889
T305D/T306D (63)	SEM	0.00456973	0.00462876	0.00405245	0.00464201	0.00398195	0.00445739	0.00436054	0.00439118	0.00416023	0.00490948	0.00492743	0.00500102	0.00506649	0.00486665	0.00501298	0.00464991	0.00515131	0.00479561	0.00470579	0.0049033	0.00469993	0.00475486	0.00499779	0.0046851	0.00512394	0.00468569	0.00483022	0.00473216	0.00470168	0.0049258	0.00500104	0.00497795	0.00496954	0.00472654	0.00496161	0.00506923	0.00523354	0.00492153	0.00486963	0.0049375	0.00491614
T286D/T305A/T306A (68)	SEM	0.00293923	0.00320224	0.00306021	0.00276668	0.00327672	0.00336908	0.00314944	0.00319865	0.00311461	0.00292392	0.00336651	0.00317168	0.00352246	0.00291121	0.00325767	0.00348655	0.00304328	0.00323106	0.00299997	0.00300274	0.00304816	0.0027091	0.00282869	0.00274254	0.00294848	0.00289216	0.00303136	0.00294601	0.00292546	0.00272966	0.00257908	0.00298537	0.00267579	0.0026046	0.00252125	0.0026231	0.00241196	0.00278143	0.00252345	0.00229114	0.0025829
Lifetime changes
Iono 3uM	The values in this row have no meaning (used only for drawing drug treatment timeline)					0.13	0.13	0.13	0.13	0.13	0.13	0.13	0.13	0.13	0.13	0.13	0.13	0.13	0.13	0.13	0.13	0.13	0.13	0.13	0.13	0.13	0.13	0.13	0.13	0.13	0.13	0.13	0.13	0.13	0.13	0.13	0.13	0.13	0.13	0.13	0.13	0.13
EGTA 10mM	The values in this row have no meaning (used only for drawing drug treatment timeline)															0.11	0.11	0.11	0.11	0.11	0.11	0.11	0.11	0.11	0.11	0.11	0.11	0.11	0.11	0.11	0.11	0.11	0.11	0.11	0.11	0.11	0.11	0.11	0.11	0.11	0.11	0.11
WT (62)		6.53478e-05	-0.00113503	0.000185909	8.26963e-05	0.000801079	0.0930754	0.0926625	0.0877638	0.0841417	0.0713111	0.0597334	0.0491312	0.0397814	0.030863	0.0289933	0.0172405	0.0159523	0.018887	0.0157769	0.0157213	0.0125303	0.0118848	0.012893	0.0108907	0.0112777	0.0158143	0.0137056	0.0112467	0.0119262	0.0120588	0.0149738	0.0134776	0.0134261	0.015158	0.0125819	0.0130527	0.011837	0.0120056	0.0121429	0.0100729	0.012198
T286A (44)		0.00451375	0.00179383	-0.00232808	-5.90514e-05	-0.00392045	0.103333	0.0825811	0.0565079	0.0444536	0.0404974	0.0351194	0.029552	0.0256593	0.0255375	0.0215869	0.017303	0.010789	0.0109322	0.0129033	0.0134297	0.011662	0.0122457	0.0128989	0.0115186	0.00850685	0.0119109	0.00963726	0.0075272	0.00944588	0.00913594	0.0111457	0.0122853	0.00646485	0.00812518	0.0133246	0.00912319	0.00989102	0.00827052	0.00809136	0.00958442	0.0126223
T305D/T306D (63)		0.00482058	-0.000919555	-0.00147819	-0.00112247	-0.00130036	-0.00659283	0.00185075	0.000514718	0.00669909	0.0061264	0.00877772	0.0100542	0.013058	0.0149401	0.0122571	0.0148581	0.0107883	0.0143724	0.012452	0.0173225	0.0145031	0.0153929	0.0118915	0.0144384	0.0134661	0.0152895	0.0166524	0.0140673	0.0158246	0.0164392	0.0160266	0.013156	0.0169732	0.013044	0.0136875	0.0121514	0.0110462	0.011839	0.0105328	0.0140847	0.0121083
T286D/T305A/T306A (68)		0.00277101	-0.00151627	-0.00119825	-0.00238435	0.00232786	0.0229741	0.0272039	0.0324093	0.0315986	0.034491	0.0332925	0.0357249	0.0354347	0.0387037	0.039263	0.03121	0.0088057	-0.00218149	-0.00471298	-0.00704176	-0.00303767	-0.00517363	-0.00580878	-0.00993549	-0.00967832	-0.00773717	-0.0113049	-0.00854005	-0.00939968	-0.0102307	-0.00831123	-0.00574163	-0.00843965	-0.00550639	-0.00907021	-0.00462889	-0.0101758	-0.00799901	-0.0045716	-0.00581247	-0.00666173
WT (62)	SEM	0.00136757	0.00112593	0.00132786	0.00107792	0.00123263	0.00715949	0.00790008	0.00799406	0.00805608	0.00734362	0.00633859	0.00568832	0.00471064	0.00410274	0.00341242	0.00235848	0.00186249	0.00167909	0.00189033	0.00194623	0.00193058	0.00203798	0.00211785	0.00201114	0.00196115	0.00187111	0.00225704	0.00242879	0.0021282	0.0023934	0.00213882	0.00232127	0.00201302	0.00214145	0.00214877	0.00213222	0.00192421	0.00222136	0.00222657	0.00190179	0.00219975
T286A (44)	SEM	0.00150878	0.00163488	0.00147013	0.00121218	0.00125471	0.00583458	0.00651064	0.00617177	0.00555432	0.00498986	0.00441451	0.00402584	0.00342292	0.00277031	0.0032527	0.00257727	0.00217106	0.00233898	0.00258887	0.00292432	0.00255427	0.00251404	0.00215718	0.00234783	0.0025928	0.00189592	0.00196329	0.0024434	0.00240437	0.00259332	0.00200128	0.0021979	0.00232493	0.00206832	0.00221416	0.00293538	0.00266882	0.00226443	0.0025585	0.00280667	0.00300046
T305D/T306D (63)	SEM	0.00170682	0.00163641	0.00137454	0.00163723	0.00135197	0.00267306	0.00222586	0.00209776	0.00170441	0.00197139	0.00199067	0.00203371	0.00216805	0.00220111	0.00219411	0.00240868	0.00235984	0.00221124	0.00213796	0.00202515	0.00190883	0.001939	0.00211456	0.00171756	0.00236654	0.00178683	0.00209758	0.00220025	0.00200223	0.00197986	0.00239756	0.00192695	0.00199058	0.00198579	0.00205195	0.00247496	0.00232296	0.00192633	0.00202649	0.00215731	0.00201508
T286D/T305A/T306A (68)	SEM	0.00140957	0.0013635	0.00121696	0.00159007	0.00163819	0.00241475	0.00228486	0.00205973	0.00236644	0.00265962	0.0023793	0.00235742	0.00258023	0.00222319	0.00260634	0.00243771	0.0026772	0.00256062	0.00256579	0.0022858	0.00243333	0.00262422	0.00242763	0.00236677	0.00253449	0.00243654	0.00236484	0.00245643	0.00274324	0.00249449	0.00221176	0.00259825	0.00198992	0.00251271	0.00227435	0.00225115	0.00157001	0.0022897	0.00235086	0.00191858	0.00246269

## Sheet: Fig1E_WT
	Select-ROI	T1	T2	T3	T4	T5	T6	T7	T8	T9	T10	T11	T12	T13	T14	T15	T16	T17	T18	T19	T20	T21	T22	T23	T24	T25	T26	T27	T28	T29	T30	T31	T32	T33	T34	T35	T36	T37	T38	T39	T40	T41
	EGTA 10 mM															0.12	0.12	0.12	0.12	0.12	0.12	0.12	0.12	0.12	0.12	0.12	0.12	0.12	0.12	0.12	0.12	0.12	0.12	0.12	0.12	0.12	0.12	0.12	0.12	0.12	0.12	0.12
sample#	Iono 3 μM					0.14	0.14	0.14	0.14	0.14	0.14	0.14	0.14	0.14	0.14	0.14	0.14	0.14	0.14	0.14	0.14	0.14	0.14	0.14	0.14	0.14	0.14	0.14	0.14	0.14	0.14	0.14	0.14	0.14	0.14	0.14	0.14	0.14	0.14	0.14	0.14	0.14
62	EGTA 10 mM															0.42	0.42	0.42	0.42	0.42	0.42	0.42	0.42	0.42	0.42	0.42	0.42	0.42	0.42	0.42	0.42	0.42	0.42	0.42	0.42	0.42	0.42	0.42	0.42	0.42	0.42	0.42
	Iono 3 μM					0.45	0.45	0.45	0.45	0.45	0.45	0.45	0.45	0.45	0.45	0.45	0.45	0.45	0.45	0.45	0.45	0.45	0.45	0.45	0.45	0.45	0.45	0.45	0.45	0.45	0.45	0.45	0.45	0.45	0.45	0.45	0.45	0.45	0.45	0.45	0.45	0.45
	Time (sec)	0	31.008	61.493	91.997	122.496	152.946	183.411	213.905	244.411	283.125	313.625	344.167	374.678	405.182	435.659	466.174	496.739	527.23	557.771	588.251	618.82	649.304	679.803	710.279	740.827	771.303	801.872	832.334	862.867	893.403	923.98	954.396	984.925	1015.33	1045.62	1076.14	1106.62	1137.06	1167.53	1198.05	1228.55
	Time (min)	0	0.5168	1.02488	1.53328	2.0416	2.5491	3.05685	3.56508	4.07352	4.71875	5.22708	5.73612	6.24463	6.75303	7.26098	7.76957	8.27898	8.78717	9.29618	9.80418	10.3137	10.8217	11.3301	11.838	12.3471	12.8551	13.3645	13.8722	14.3811	14.89	15.3997	15.9066	16.4154	16.9222	17.4271	17.9356	18.4437	18.9511	19.4589	19.9675	20.4758
Iono 3uM	Mean	0.118001	0.116401	0.118245	0.118213	0.119075	0.232337	0.231241	0.225206	0.220833	0.205978	0.192713	0.179864	0.168765	0.157512	0.155849	0.140739	0.139198	0.143333	0.139141	0.139059	0.134735	0.13385	0.135204	0.132489	0.133109	0.139359	0.136318	0.132937	0.133913	0.134099	0.137912	0.135875	0.135924	0.138418	0.134811	0.135671	0.133864	0.13411	0.134265	0.13156	0.134188
	SEM	0.00534011	0.00523723	0.00517844	0.00486398	0.00519365	0.0107992	0.0114443	0.011737	0.0118003	0.0112024	0.0100734	0.00964235	0.00858169	0.00828387	0.00693597	0.0062699	0.0059083	0.00536861	0.00551191	0.00553224	0.00569246	0.00570206	0.00572053	0.00579156	0.00555732	0.0050995	0.00563034	0.00582685	0.00569838	0.00566319	0.00585317	0.00593413	0.00567907	0.00525712	0.00565503	0.00507941	0.00552474	0.00547518	0.00555524	0.00538652	0.00591385
delta BF	0.117987	1.41979e-05	-0.00158583	0.000257886	0.00022622	0.00108752	0.11435	0.113254	0.107219	0.102846	0.087991	0.0747256	0.0618765	0.0507776	0.0395245	0.0378622	0.022752	0.0212112	0.0253457	0.0211536	0.0210717	0.0167482	0.0158633	0.017217	0.0145016	0.0151219	0.0213716	0.0183306	0.0149498	0.0159262	0.0161124	0.0199245	0.0178883	0.0179369	0.020431	0.0168239	0.0176838	0.0158774	0.0161225	0.016278	0.0135729	0.0162009
yn051a	Fraction2_fit-ROI0-ch1	0.0932114	0.101259	0.107098	0.144305	0.112998	0.148992	0.186198	0.183471	0.138949	0.146107	0.129694	0.136425	0.0996805	0.157922	0.116425	0.115192	0.122351	0.103236	0.0993307	0.124196	0.103933	0.093976	0.0920594	0.106071	0.12804	0.142205	0.145909	0.0984512	0.120221	0.0837355	0.102274	0.108223	0.113878	0.120554	0.143218	0.101666	0.10201	0.1261	0.12807	0.128724	0.135114
yn051a	Fraction2_fit-ROI1-ch1	0.04772	0.063262	0.0565183	0.0748966	0.0384736	0.14551	0.151468	0.160612	0.159152	0.101697	0.0888569	0.0995498	0.0629285	0.0540963	0.0666799	0.0696741	0.0699157	0.0604733	0.0822787	0.0698534	0.0453189	0.0690508	0.0458664	0.0437999	0.0787026	0.0742482	0.0546202	0.0783157	0.0529117	0.0580662	0.0845297	0.070298	0.0581716	0.0675925	0.0585894	0.059382	0.0524731	0.0623668	0.0791526	0.0802557	0.0567484
yn051a	Fraction2_fit-ROI2-ch1	0.0861696	0.140786	0.125693	0.118248	0.128867	0.26714	0.277047	0.244293	0.275619	0.220451	0.183899	0.128752	0.129031	0.123529	0.150653	0.12658	0.122223	0.132047	0.154962	0.10407	0.147189	0.108499	0.123987	0.140374	0.132159	0.122885	0.141138	0.0860912	0.10545	0.119368	0.126496	0.13102	0.112739	0.110309	0.116398	0.135918	0.102528	0.123559	0.155359	0.14447	0.140052
yn051a	Fraction2_fit-ROI3-ch1	0.0958992	0.111944	0.0799401	0.11175	0.0894836	0.232985	0.210679	0.201266	0.185849	0.15776	0.144557	0.128633	0.109271	0.0852741	0.108276	0.105727	0.104005	0.113001	0.105425	0.100651	0.0943216	0.123655	0.0648068	0.111046	0.108497	0.0907382	0.117269	0.11476	0.125478	0.0979478	0.1182	0.126306	0.11695	0.105252	0.117496	0.128629	0.0987178	0.125017	0.122582	0.116077	0.0946525
yn051a	Fraction2_fit-ROI4-ch1	0.0280012	0.0314297	0.0611841	0.0576153	0.0374603	0.247012	0.242101	0.203075	0.168016	0.144321	0.136576	0.113006	0.112424	0.12044	0.110997	0.0937397	0.0867406	0.0946685	0.111726	0.0756047	0.102706	0.0887737	0.107239	0.0948964	0.104662	0.0936343	0.112063	0.0990671	0.0635693	0.0943611	0.0907829	0.0916206	0.0812839	0.0820939	0.0838535	0.103164	0.0787284	0.0979993	0.0766986	0.0460726	0.075285
yn051a	Fraction2_fit-ROI5-ch1	0.0964241	0.0631796	0.0810809	0.083417	0.0738647	0.247726	0.245396	0.252627	0.216761	0.222559	0.170931	0.139784	0.0954793	0.0952982	0.105038	0.109842	0.119763	0.106752	0.105273	0.15748	0.124269	0.12747	0.123015	0.118105	0.109555	0.108211	0.127908	0.120051	0.13328	0.130312	0.123573	0.129583	0.117676	0.126203	0.114405	0.134747	0.111547	0.116927	0.108426	0.123662	0.125048
yn051a	Fraction2_fit-ROI6-ch1	0.113732	0.0476183	0.0999693	0.0553742	0.0658461	0.117744	0.133913	0.134258	0.138906	0.109867	0.0883259	0.0986995	0.0768932	0.0678504	0.0832998	0.0774115	0.0733336	0.0820928	0.0764954	0.0916771	0.0915295	0.0416523	0.0961781	0.0848027	0.0802058	0.0898035	0.086007	0.084817	0.0852412	0.061268	0.105038	0.0735319	0.0775774	0.0952877	0.104039	0.093391	0.0761322	0.109838	0.104776	0.0843477	0.086044
yn051a	Fraction2_fit-ROI7-ch1	0.130301	0.104356	0.153875	0.122445	0.146251	0.29374	0.282133	0.279934	0.288656	0.227544	0.170559	0.140356	0.0992753	0.13849	0.132443	0.14676	0.138747	0.121283	0.133328	0.16268	0.125173	0.139126	0.143343	0.141653	0.147839	0.121433	0.152186	0.140628	0.149951	0.128628	0.100603	0.14734	0.131474	0.131239	0.132973	0.150708	0.126712	0.133102	0.15577	0.151055	0.165323
yn051b	Fraction2_fit-ROI0-ch1	0.0466946	0.0783873	0.0662757	0.063681	0.0778876	0.0925765	0.0902253	0.0990421	0.0963633	0.114446	0.103922	0.107433	0.0950611	0.089382	0.0681978	0.061487	0.0580921	0.0748958	0.0770947	0.0655568	0.0209497	0.0721161	0.0752573	0.0482026	0.0350339	0.0977644	0.0783563	0.0542531	0.0718027	0.041761	0.0633417	0.0418646	0.0730072	0.0862867	0.0566766	0.071168	0.0601665	0.0928326	0.0730927	0.0833501	0.0458921
yn051b	Fraction2_fit-ROI10-ch1	0.189214	0.169887	0.168362	0.171931	0.162359	0.240982	0.250832	0.242973	0.221631	0.227764	0.206589	0.203318	0.181536	0.20726	0.1892	0.176686	0.18785	0.195428	0.187994	0.192813	0.184892	0.185771	0.160078	0.171808	0.177344	0.171086	0.170231	0.177471	0.172043	0.163073	0.163924	0.160478	0.148922	0.181824	0.17851	0.172754	0.178703	0.17568	0.182654	0.180254	0.181917
yn051b	Fraction2_fit-ROI1-ch1	0.182916	0.159254	0.166016	0.181532	0.164299	0.232313	0.227559	0.221307	0.208869	0.2317	0.210809	0.196802	0.194406	0.217977	0.189528	0.195554	0.206061	0.215519	0.191201	0.214172	0.193706	0.213306	0.207802	0.18975	0.176916	0.202055	0.208891	0.211085	0.19907	0.186607	0.188409	0.2016	0.192947	0.198985	0.191693	0.182413	0.195374	0.207227	0.181639	0.179212	0.189593
yn051b	Fraction2_fit-ROI2-ch1	0.163622	0.137433	0.178322	0.163022	0.169342	0.175413	0.166542	0.202084	0.196942	0.168896	0.170796	0.180069	0.190463	0.178014	0.188415	0.18999	0.180384	0.184735	0.172816	0.177461	0.169348	0.178948	0.162441	0.151785	0.152753	0.168602	0.146681	0.169507	0.14924	0.172232	0.174468	0.172173	0.176014	0.165452	0.164983	0.164383	0.156331	0.168859	0.172549	0.157643	0.157985
yn051b	Fraction2_fit-ROI3-ch1	0.0918921	0.11973	0.131724	0.130187	0.0987084	0.140175	0.139374	0.155348	0.104984	0.12409	0.113351	0.1153	0.142538	0.0756892	0.174347	0.109034	0.117159	0.1357	0.0979705	0.101115	0.0943612	0.0910086	0.0909913	0.0775703	0.081191	0.130934	0.113209	0.0873938	0.116938	0.0934187	0.0959094	0.0926489	0.114365	0.123916	0.0843836	0.105175	0.148264	0.111835	0.077473	0.114362	0.117842
yn051b	Fraction2_fit-ROI4-ch1	0.0712906	0.023421	0.0085058	0.0301804	0.0229419	0.0945377	0.04197	0.0406021	0.0546527	0.0387542	0.0612268	0.0208064	0.0554965	0.0361309	0.0555822	0.0861224	0.0188218	0.0764569	0.0618881	0.0296112	0.0463819	0.0809547	0.0366089	0.0509708	0.0342485	0.0471987	0.0745151	0.0371782	0.0718877	0.047982	0.0749196	0.0628631	0.0373503	0.0668726	0.0276269	0.0666284	0.0397848	0.0530305	0.0731302	0.0183704	0.0378655
yn051b	Fraction2_fit-ROI5-ch1	0.0268306	0.0620216	0.0576735	0.0577188	0.0602075	0.0461366	0.057314	0.0599199	0.054852	0.0203442	0.0815978	0.0345679	0.0336433	0.0339481	0.0677722	0.0248462	0.0616536	0.0376694	0.0198772	0.0599042	0.0479164	0.0520808	0.0262374	0.0515868	0.0259835	0.050178	0.0574749	0.0501506	0.0507079	0.0560534	0.0568853	0.045416	0.0299916	0.0334917	0.0469533	0.0446441	0.0855543	0.0552158	0.0270825	0.098546	0.0229916
yn051b	Fraction2_fit-ROI6-ch1	0.0557438	0.0628736	0.0326356	0.0598553	0.0229929	0.0926652	0.0961414	0.0565148	0.0651116	0.0690549	0.0757251	0.0269567	0.0819859	0.0793437	0.099067	0.0769011	0.102785	0.093214	0.0676407	0.0942895	0.0512379	0.112981	0.0636305	0.0699339	0.081774	0.0654948	0.0843055	0.0649508	0.0755169	0.0883848	0.0373377	0.0770464	0.0961881	0.0791353	0.074861	0.121079	0.0658885	0.0701839	0.0536086	0.0701284	0.107013
yn051b	Fraction2_fit-ROI7-ch1	0.120167	0.105362	0.105874	0.072019	0.108277	0.159895	0.198401	0.162858	0.115079	0.121808	0.0753854	0.118395	0.060375	0.0700805	0.095544	0.102304	0.102977	0.137239	0.0947219	0.11512	0.114416	0.0953507	0.0871053	0.0866843	0.120877	0.144276	0.0720099	0.128624	0.0984826	0.1345	0.0669098	0.0607685	0.0902882	0.0927109	0.106685	0.0793044	0.138983	0.107627	0.106711	0.105684	0.106283
yn051b	Fraction2_fit-ROI8-ch1	0.0739002	0.0537158	0.013893	0.0457253	0.111165	0.0254117	0.0607239	0.0432692	0.0578869	0.0828146	0.0597109	0.0410592	0.0448023	-0.027636	0.0942244	0.111747	0.0996636	0.120856	0.108236	0.112436	0.0944273	0.0804186	0.1002	0.10488	0.123703	0.124155	0.104727	0.114998	0.128291	0.118248	0.0964952	0.0867752	0.12607	0.156876	0.139461	0.100054	0.127405	0.106838	0.145279	0.115289	0.118938
yn051b	Fraction2_fit-ROI9-ch1	0.103039	0.104641	0.117362	0.122672	0.124249	0.164112	0.151286	0.155649	0.140003	0.151555	0.123436	0.143095	0.156631	0.152645	0.165591	0.176829	0.192348	0.178641	0.175635	0.168187	0.174992	0.186472	0.186748	0.145715	0.153363	0.17095	0.174596	0.172067	0.152532	0.183766	0.179711	0.174388	0.165213	0.177077	0.190359	0.19363	0.182031	0.169939	0.141276	0.177769	0.208125
yn051d	Fraction2_fit-ROI0-ch1	0.148666	0.132129	0.163991	0.147796	0.146092	0.235744	0.193879	0.176061	0.174837	0.168922	0.179809	0.162551	0.169138	0.177337	0.149656	0.165985	0.17774	0.153129	0.168811	0.165014	0.167441	0.164862	0.144934	0.174638	0.151532	0.15384	0.160036	0.166085	0.149517	0.158303	0.165847	0.1402	0.14799	0.175769	0.173991	0.170596	0.163734	0.145648	0.147093	0.161891	0.165939
yn051d	Fraction2_fit-ROI10-ch1	0.102141	0.0898234	0.0980782	0.115668	0.110536	0.161043	0.149102	0.0754837	0.121088	0.113043	0.128357	0.130092	0.119968	0.122091	0.131206	0.121272	0.128627	0.128924	0.112611	0.128012	0.129111	0.110567	0.132367	0.130528	0.131506	0.145468	0.130527	0.124206	0.145013	0.126757	0.132374	0.117436	0.122902	0.0917214	0.110662	0.139812	0.126345	0.106932	0.0859102	0.116387	0.127224
yn051d	Fraction2_fit-ROI11-ch1	0.0624106	0.078731	0.0803256	0.0961922	0.0591528	0.0909635	0.0684624	0.093221	0.0659374	0.0738662	0.0678717	0.102827	0.0706115	0.0738859	0.0697162	0.0756771	0.0557263	0.081508	0.0836239	0.0614221	0.0496778	0.067994	0.117567	0.0189437	0.0780078	0.0736408	0.0812132	0.0811533	0.04465	0.0732214	0.0551105	0.076184	0.0689479	0.0929484	0.0622899	0.0893009	0.0558773	0.0307077	0.048764	0.0615598	0.0269677
yn051d	Fraction2_fit-ROI1-ch1	0.159791	0.171707	0.159471	0.168165	0.151301	0.220822	0.177739	0.197466	0.197052	0.175938	0.186212	0.190454	0.176268	0.201391	0.198123	0.187249	0.186113	0.174146	0.172384	0.192861	0.192219	0.197464	0.191621	0.169317	0.177731	0.182056	0.190051	0.188031	0.16335	0.207169	0.192781	0.193648	0.179224	0.161887	0.176385	0.137581	0.134106	0.148068	0.167875	0.13668	0.134628
yn051d	Fraction2_fit-ROI2-ch1	0.168653	0.150713	0.151805	0.165271	0.170734	0.232356	0.19945	0.172001	0.181606	0.177052	0.166124	0.15817	0.198122	0.168998	0.165789	0.16847	0.166501	0.162372	0.157399	0.183754	0.190864	0.161987	0.163264	0.153188	0.163541	0.15345	0.164619	0.155444	0.155831	0.157327	0.154818	0.157052	0.17004	0.149246	0.152661	0.171064	0.145251	0.163149	0.15784	0.150445	0.149851
yn051d	Fraction2_fit-ROI3-ch1	0.111327	0.156984	0.164141	0.159	0.105179	0.20371	0.168217	0.156922	0.173488	0.174288	0.155335	0.16168	0.167918	0.181745	0.127393	0.14694	0.157261	0.191241	0.161487	0.166898	0.138373	0.155564	0.165209	0.169679	0.188527	0.173711	0.161066	0.178071	0.155188	0.149771	0.159278	0.122062	0.148262	0.159654	0.189607	0.122093	0.159989	0.134877	0.122957	0.135832	0.155191
yn051d	Fraction2_fit-ROI4-ch1	0.172258	0.202105	0.16065	0.154426	0.162511	0.177278	0.169383	0.163438	0.17152	0.156757	0.1978	0.155889	0.168412	0.165879	0.155551	0.157788	0.178117	0.185394	0.164366	0.129616	0.137206	0.1676	0.183332	0.144267	0.134593	0.124823	0.0944682	0.102533	0.140867	0.113819	0.195687	0.112277	0.140578	0.131213	0.106443	0.114647	0.17502	0.0868245	0.10746	0.154261	0.17921
yn051d	Fraction2_fit-ROI5-ch1	0.0631233	0.041221	0.0772064	0.0771797	0.0780325	0.118027	0.111887	0.088856	0.0898199	0.0537931	0.0725845	0.0335856	0.12341	0.08879	0.0697607	0.0420782	0.0790972	0.084977	0.118808	0.118535	0.0920476	0.0872013	0.10319	0.0829179	0.0769976	0.0793762	0.0729772	0.110755	0.0985162	0.111723	0.0976114	0.0871564	0.113397	0.108278	0.103331	0.094125	0.10711	0.101724	0.0950937	0.106824	0.0943946
yn051d	Fraction2_fit-ROI6-ch1	0.141687	0.163969	0.162724	0.151265	0.170433	0.260393	0.225889	0.215279	0.179166	0.183649	0.178033	0.192383	0.20416	0.186339	0.177983	0.179909	0.190198	0.179338	0.196104	0.185106	0.166124	0.172235	0.168582	0.158883	0.18064	0.168038	0.19515	0.165711	0.1619	0.15589	0.171269	0.181349	0.148075	0.165778	0.197411	0.174265	0.186499	0.176815	0.18856	0.192255	0.178476
yn051d	Fraction2_fit-ROI7-ch1	0.116856	0.0956919	0.116524	0.106707	0.117415	0.207764	0.162424	0.10404	0.125454	0.0808238	0.115885	0.118053	0.111981	0.128742	0.100648	0.105365	0.110309	0.102326	0.119232	0.129183	0.110125	0.109283	0.0860466	0.110452	0.102061	0.101828	0.118222	0.101177	0.126918	0.096839	0.111467	0.129543	0.107161	0.132779	0.131297	0.112036	0.121296	0.0940828	0.11609	0.0945184	0.113813
yn051d	Fraction2_fit-ROI8-ch1	0.0767515	0.0855405	0.0761348	0.0946036	0.0507352	0.170661	0.113535	0.11431	0.0791768	0.0877782	0.0895701	0.121059	0.119851	0.107019	0.0739592	0.107175	0.0840189	0.117535	0.0946456	0.106186	0.137072	0.124474	0.0863061	0.0765679	0.0915288	0.101369	0.0920425	0.101654	0.0987458	0.112587	0.100704	0.104784	0.0987402	0.0741498	0.0907263	0.0929051	0.0879872	0.0928735	0.0918135	0.0921713	0.116381
yn051d	Fraction2_fit-ROI9-ch1	0.102848	0.108707	0.141889	0.114782	0.131027	0.194927	0.174052	0.154871	0.152866	0.147237	0.174541	0.147878	0.170888	0.177108	0.146221	0.162397	0.150592	0.162663	0.156157	0.147275	0.151196	0.132083	0.143592	0.146853	0.138104	0.153582	0.15201	0.137207	0.136174	0.123506	0.146094	0.148412	0.138018	0.138112	0.127531	0.116393	0.140851	0.141867	0.0935344	0.105662	0.152175
yn052b	Fraction2_fit-ROI0-ch1	0.117839	0.126143	0.116838	0.125464	0.124062	0.32988	0.355058	0.341465	0.33079	0.318574	0.298983	0.274301	0.244636	0.240786	0.20971	0.158943	0.148635	0.139479	0.157964	0.143742	0.130252	0.131754	0.131977	0.144292	0.14568	0.145117	0.117999	0.137446	0.140086	0.132587	0.145251	0.142102	0.132845	0.15231	0.138262	0.132773	0.139804	0.146592	0.152039	0.139592	0.112825
yn052b	Fraction2_fit-ROI1-ch1	0.113479	0.133753	0.122681	0.108964	0.12035	0.23453	0.244917	0.224986	0.229797	0.202959	0.181018	0.177944	0.150118	0.152401	0.136787	0.111353	0.101399	0.125321	0.124664	0.10622	0.122456	0.112794	0.12452	0.10873	0.123144	0.107762	0.102528	0.122458	0.101929	0.119765	0.112269	0.101255	0.127869	0.108942	0.121209	0.121542	0.115212	0.12791	0.118125	0.133744	0.102728
yn052b	Fraction2_fit-ROI2-ch1	0.114581	0.0847063	0.101621	0.102296	0.0972538	0.24448	0.232802	0.243822	0.229469	0.226848	0.185915	0.162575	0.140004	0.115928	0.11826	0.102898	0.112789	0.141716	0.130193	0.127153	0.118717	0.113741	0.135772	0.132186	0.129796	0.13518	0.102268	0.113253	0.0743895	0.11706	0.133947	0.111181	0.125537	0.107312	0.115696	0.100157	0.108188	0.0935542	0.129741	0.0943086	0.111149
yn052b	Fraction2_fit-ROI3-ch1	0.105343	0.0969085	0.100994	0.0851071	0.0972172	0.248858	0.281449	0.251903	0.255951	0.23954	0.193006	0.176454	0.142824	0.149975	0.126494	0.10065	0.0982052	0.0992208	0.0925411	0.127591	0.102815	0.0992351	0.109703	0.106322	0.0953918	0.0968393	0.0820487	0.116604	0.0936667	0.0887669	0.0755858	0.0995648	0.102639	0.10304	0.106751	0.123147	0.0842821	0.0921213	0.0974752	0.0873386	0.0937577
yn052b	Fraction2_fit-ROI4-ch1	0.0902494	0.0810238	0.0702583	0.0780808	0.110579	0.265996	0.291473	0.270062	0.262002	0.217258	0.18447	0.175369	0.125011	0.129289	0.128859	0.0896754	0.107926	0.0942313	0.115293	0.0849165	0.105273	0.0942947	0.0699027	0.0820778	0.11018	0.126842	0.0770402	0.0747942	0.0737918	0.102379	0.107686	0.0904051	0.0931553	0.112939	0.0813643	0.113034	0.110934	0.0880779	0.0956815	0.112952	0.0877848
yn052b	Fraction2_fit-ROI5-ch1	0.11653	0.115926	0.128171	0.117528	0.11457	0.287016	0.291637	0.275958	0.258329	0.233685	0.178831	0.173386	0.153458	0.148326	0.137049	0.113442	0.121261	0.150453	0.113106	0.145923	0.137311	0.128547	0.152829	0.124662	0.140589	0.14369	0.138509	0.123079	0.156768	0.127103	0.134228	0.138304	0.1244	0.135878	0.12349	0.125965	0.129365	0.11625	0.101402	0.143943	0.145605
yn052c	Fraction2_fit-ROI0-ch1	0.113441	0.113508	0.112562	0.112693	0.118419	0.148639	0.158548	0.187378	0.156062	0.156131	0.160619	0.1534	0.15143	0.132265	0.126472	0.129773	0.126445	0.142609	0.1419	0.132073	0.106805	0.114938	0.106709	0.106208	0.137237	0.112659	0.117257	0.117282	0.136504	0.140878	0.132338	0.138127	0.137087	0.134788	0.130914	0.134553	0.137188	0.134435	0.137038	0.122857	0.122658
yn052c	Fraction2_fit-ROI1-ch1	0.154796	0.145745	0.151315	0.144529	0.155556	0.308012	0.343263	0.34477	0.339089	0.326224	0.323362	0.302262	0.280518	0.276863	0.260431	0.210566	0.182786	0.185772	0.172265	0.193329	0.175656	0.185043	0.17882	0.177957	0.181736	0.185757	0.18642	0.181394	0.174793	0.185538	0.193468	0.185753	0.172911	0.185969	0.178526	0.180669	0.170187	0.184791	0.188487	0.189605	0.17116
yn052c	Fraction2_fit-ROI2-ch1	0.0923473	0.0738642	0.0998882	0.0997512	0.103569	0.200828	0.182854	0.22779	0.239059	0.222377	0.220707	0.192005	0.193424	0.169504	0.17729	0.117751	0.114777	0.10611	0.129578	0.0940215	0.101373	0.0862617	0.0910452	0.110762	0.103245	0.122009	0.0967938	0.0611525	0.115609	0.113921	0.108948	0.115129	0.094814	0.120699	0.111707	0.109639	0.107156	0.11707	0.146294	0.0932224	0.118246
yn052c	Fraction2_fit-ROI3-ch1	0.059855	0.102539	0.133972	0.0682489	0.127982	0.151664	0.206485	0.183148	0.202674	0.19216	0.218861	0.221101	0.210048	0.128891	0.186856	0.0626915	0.108995	0.129759	0.0703917	0.074172	0.114509	0.0685432	0.132293	0.0972581	0.0671095	0.162645	0.0815525	0.0980703	0.0501198	0.114427	0.130795	0.0911809	0.0955792	0.0946636	0.0931722	0.099246	0.0781862	0.136645	0.0974447	0.0463748	0.0866166
yn052c	Fraction2_fit-ROI4-ch1	0.0989446	0.118179	0.100391	0.120309	0.122457	0.290092	0.307089	0.326738	0.304674	0.306366	0.287293	0.254436	0.256203	0.246235	0.209021	0.192524	0.156324	0.153498	0.148643	0.153106	0.143936	0.148317	0.154338	0.13866	0.134136	0.146607	0.143657	0.135618	0.150719	0.142897	0.138327	0.146203	0.150051	0.149735	0.148275	0.135813	0.137374	0.132939	0.124019	0.13073	0.113857
yn052c	Fraction2_fit-ROI5-ch1	0.0992522	0.0855664	0.0666856	0.0794429	0.0843807	0.191448	0.170879	0.171556	0.205432	0.194281	0.170276	0.139356	0.143669	0.143785	0.107489	0.111164	0.122992	0.107415	0.12778	0.138282	0.10176	0.0705698	0.126612	0.102561	0.0977766	0.104976	0.088972	0.0725323	0.0812408	0.102393	0.10978	0.118179	0.0901434	0.123955	0.0931815	0.104516	0.105096	0.0878184	0.116276	0.0923891	0.0793622
yn052i	Fraction2_fit-ROI0-ch1	0.155704	0.129957	0.120177	0.110016	0.130443	0.307998	0.326767	0.323902	0.329347	0.320558	0.261111	0.25099	0.251283	0.221333	0.21205	0.160525	0.142666	0.153217	0.149506	0.139007	0.154648	0.132901	0.145341	0.129137	0.129588	0.136105	0.13169	0.124796	0.129659	0.145683	0.135065	0.140026	0.135482	0.138946	0.143619	0.125477	0.131232	0.128877	0.14092	0.124943	0.149661
yn052i	Fraction2_fit-ROI1-ch1	0.0997741	0.101819	0.101681	0.105416	0.106176	0.2556	0.263032	0.274479	0.255176	0.234669	0.224191	0.210831	0.183782	0.182685	0.187845	0.143556	0.127047	0.149285	0.131476	0.126684	0.147757	0.114769	0.131651	0.125915	0.1194	0.123274	0.139643	0.117991	0.123934	0.123227	0.118388	0.134879	0.125198	0.135336	0.11867	0.131989	0.11812	0.122293	0.148072	0.129277	0.109193
yn052i	Fraction2_fit-ROI2-ch1	0.117992	0.12724	0.118882	0.104952	0.110095	0.269897	0.290903	0.29504	0.301946	0.290464	0.275989	0.263409	0.243974	0.211131	0.215597	0.149671	0.136637	0.146442	0.138971	0.121426	0.135149	0.131398	0.132184	0.134624	0.127154	0.149428	0.145956	0.137371	0.136941	0.121274	0.117973	0.121479	0.131006	0.136727	0.11251	0.12442	0.113477	0.124587	0.126264	0.12579	0.12515
yn052i	Fraction2_fit-ROI3-ch1	0.184337	0.17863	0.155702	0.173358	0.18263	0.345637	0.354953	0.345138	0.350068	0.326344	0.319699	0.310017	0.282344	0.273601	0.256229	0.196138	0.212322	0.201347	0.192574	0.174684	0.174957	0.17473	0.176924	0.217031	0.208989	0.206571	0.210224	0.20951	0.199596	0.201945	0.205727	0.213646	0.212031	0.204613	0.202114	0.202735	0.191063	0.20576	0.203124	0.194805	0.200595
yn052i	Fraction2_fit-ROI4-ch1	0.115434	0.1048	0.11214	0.101733	0.105335	0.268953	0.26515	0.267886	0.260521	0.247001	0.222036	0.220765	0.172528	0.183672	0.162946	0.13334	0.153917	0.14713	0.136581	0.128615	0.136215	0.117096	0.131917	0.15355	0.137473	0.155368	0.148211	0.161529	0.123141	0.12932	0.14102	0.133534	0.140054	0.137696	0.150623	0.14261	0.115444	0.121377	0.140824	0.126154	0.134915
yn052i	Fraction2_fit-ROI5-ch1	0.101246	0.114469	0.110701	0.108235	0.119431	0.305137	0.321627	0.29458	0.295741	0.295245	0.284219	0.241909	0.20918	0.202096	0.17904	0.140734	0.132453	0.133479	0.1281	0.126414	0.117099	0.135902	0.132186	0.141243	0.118687	0.129746	0.132892	0.118508	0.137178	0.146768	0.136755	0.137174	0.136828	0.115435	0.108972	0.11947	0.107283	0.137215	0.108178	0.105087	0.136168
yn057a	Fraction2_fit-ROI0-ch1	0.160163	0.149341	0.130257	0.150253	0.151967	0.355355	0.35755	0.342268	0.318412	0.272986	0.235218	0.223662	0.200655	0.174491	0.160806	0.173478	0.184919	0.188558	0.179882	0.169347	0.165523	0.151481	0.165988	0.169156	0.167069	0.170295	0.183504	0.187907	0.188234	0.196439	0.203938	0.20229	0.17427	0.164315	0.178571	0.170568	0.166908	0.170048	0.171625	0.164665	0.161977
yn057a	Fraction2_fit-ROI1-ch1	0.187056	0.168423	0.161027	0.17079	0.187596	0.301093	0.312405	0.318232	0.304289	0.287336	0.259171	0.220846	0.224871	0.205475	0.193935	0.248347	0.236365	0.195155	0.234014	0.208545	0.211205	0.203599	0.178787	0.205384	0.188996	0.197479	0.196639	0.211916	0.208213	0.211076	0.217564	0.219804	0.217635	0.180121	0.191367	0.199881	0.212992	0.16996	0.201971	0.172885	0.200433
yn057a	Fraction2_fit-ROI2-ch1	0.185287	0.176824	0.154459	0.159919	0.180846	0.34656	0.364005	0.360207	0.355619	0.328447	0.312663	0.289849	0.282731	0.246785	0.239662	0.232798	0.224057	0.207986	0.215751	0.205096	0.200994	0.198878	0.211611	0.201292	0.209195	0.210885	0.232379	0.230719	0.226172	0.227641	0.244676	0.230842	0.230293	0.199795	0.182337	0.207863	0.219281	0.208517	0.213687	0.185384	0.164916
yn057a	Fraction2_fit-ROI3-ch1	0.106505	0.109819	0.116476	0.115852	0.123164	0.279037	0.290666	0.27077	0.258209	0.206471	0.181314	0.16605	0.180746	0.127436	0.146507	0.167059	0.157805	0.148678	0.150516	0.147547	0.14333	0.154462	0.143586	0.168344	0.15353	0.144786	0.160878	0.187382	0.163955	0.156218	0.16728	0.155392	0.162147	0.187472	0.159284	0.145922	0.149908	0.164491	0.155545	0.146561	0.143245
yn057g	Fraction2_fit-ROI0-ch1	0.192448	0.185085	0.193843	0.180802	0.178239	0.361073	0.359085	0.375874	0.358915	0.33054	0.317218	0.287361	0.265579	0.244527	0.223617	0.214238	0.213026	0.206145	0.212952	0.2169	0.206312	0.222105	0.219753	0.219166	0.215651	0.218821	0.218001	0.220861	0.218125	0.214063	0.224282	0.22426	0.228604	0.222187	0.223983	0.220777	0.22375	0.233626	0.213967	0.225647	0.230524
yn057g	Fraction2_fit-ROI1-ch1	0.171333	0.163309	0.121629	0.166052	0.144002	0.317645	0.326511	0.323973	0.337415	0.328106	0.296712	0.286165	0.253814	0.229293	0.23125	0.184914	0.175308	0.190883	0.186534	0.177865	0.183671	0.183429	0.180952	0.185686	0.173486	0.167388	0.180197	0.162294	0.16515	0.16714	0.170541	0.178832	0.196074	0.164471	0.155712	0.15706	0.170446	0.181649	0.181339	0.183771	0.203708
yn057g	Fraction2_fit-ROI2-ch1	0.145007	0.135874	0.151137	0.132542	0.149299	0.328494	0.335931	0.339861	0.348007	0.342806	0.317647	0.305559	0.270104	0.229372	0.248289	0.199952	0.188931	0.194658	0.164927	0.164546	0.177706	0.177909	0.176781	0.170652	0.177232	0.176931	0.17228	0.179081	0.187071	0.171071	0.198758	0.181355	0.188246	0.203519	0.185171	0.157151	0.173193	0.175754	0.180823	0.159457	0.173057
yn057g	Fraction2_fit-ROI3-ch1	0.162692	0.170451	0.164624	0.164379	0.164455	0.36108	0.359866	0.367686	0.361049	0.367397	0.35319	0.329295	0.307096	0.283007	0.252581	0.221528	0.189349	0.191856	0.182717	0.194556	0.190941	0.206489	0.202056	0.185155	0.195628	0.190732	0.19254	0.19364	0.185166	0.191095	0.192982	0.20044	0.205275	0.194456	0.205668	0.195728	0.203632	0.202606	0.202894	0.201671	0.205941
yn057g	Fraction2_fit-ROI4-ch1	0.185831	0.185961	0.167703	0.179055	0.196839	0.347354	0.362699	0.348519	0.338645	0.309437	0.270316	0.258819	0.22521	0.23237	0.207151	0.21068	0.197821	0.212169	0.204842	0.209682	0.20417	0.206559	0.207191	0.196952	0.201874	0.193932	0.197784	0.168437	0.211818	0.208595	0.199194	0.210893	0.202793	0.210125	0.211237	0.213805	0.189394	0.200037	0.207408	0.194512	0.208475
yn057g	Fraction2_fit-ROI5-ch1	0.134612	0.139171	0.146458	0.126688	0.121674	0.311322	0.307862	0.313495	0.331508	0.303855	0.244072	0.287753	0.24936	0.179899	0.216779	0.175907	0.14581	0.159351	0.175831	0.163135	0.154285	0.166403	0.140349	0.166622	0.149471	0.157913	0.16652	0.110945	0.147805	0.189627	0.149797	0.116306	0.139341	0.153287	0.143675	0.190717	0.177648	0.162393	0.148722	0.162673	0.155409
yn057g	Fraction2_fit-ROI6-ch1	0.128972	0.126432	0.164207	0.141586	0.117826	0.339901	0.296927	0.302608	0.32516	0.291354	0.29342	0.249213	0.224934	0.199932	0.214454	0.169509	0.141392	0.161251	0.177166	0.153477	0.170138	0.166905	0.145799	0.188451	0.114976	0.157742	0.175154	0.14247	0.169405	0.0783073	0.155838	0.160079	0.169884	0.170422	0.154737	0.161392	0.146687	0.200204	0.150917	0.157205	0.172592
yn057g	Fraction2_fit-ROI7-ch1	0.138413	0.136021	0.128967	0.135151	0.118147	0.32079	0.332358	0.30562	0.32416	0.282471	0.267634	0.231771	0.19567	0.169516	0.173613	0.170071	0.166629	0.18374	0.151069	0.162775	0.179875	0.165494	0.193423	0.149312	0.183644	0.180063	0.151718	0.149468	0.156511	0.136676	0.17162	0.170303	0.161773	0.16437	0.164109	0.155777	0.170851	0.156768	0.167651	0.164363	0.159314
yn057g	Fraction2_fit-ROI8-ch1	0.123331	0.117505	0.140797	0.142399	0.14924	0.341787	0.318894	0.332023	0.323841	0.294068	0.300954	0.267059	0.225556	0.199786	0.1883	0.155213	0.172127	0.152261	0.15947	0.180071	0.15022	0.141247	0.172048	0.149081	0.147075	0.155656	0.145966	0.171689	0.175645	0.163662	0.143646	0.191303	0.179876	0.185702	0.16787	0.163538	0.163915	0.152684	0.16816	0.161054	0.171671
	mean	1.41979e-05	-0.00158583	0.000257886	0.00022622	0.00108752	0.11435	0.113254	0.107219	0.102846	0.087991	0.0747256	0.0618765	0.0507776	0.0395245	0.0378622	0.022752	0.0212112	0.0253457	0.0211536	0.0210717	0.0167482	0.0158633	0.017217	0.0145016	0.0151219	0.0213716	0.0183306	0.0149498	0.0159262	0.0161124	0.0199245	0.0178883	0.0179369	0.020431	0.0168239	0.0176838	0.0158774	0.0161225	0.016278	0.0135729	0.0162009
mean base	SEM	0.00191319	0.00154501	0.00183563	0.00149632	0.00172073	0.00833916	0.00916675	0.0093477	0.00943405	0.00872836	0.00755685	0.00693689	0.00585044	0.00527471	0.00433414	0.00311628	0.00246252	0.00226317	0.00256496	0.00262601	0.00263895	0.00276927	0.0028754	0.00274426	0.00267811	0.00252015	0.00303211	0.00324908	0.00288382	0.00322138	0.00284245	0.00308301	0.0026728	0.00288022	0.00288205	0.00288076	0.0025794	0.0029906	0.00303113	0.00258681	0.00297782
0.111774	Fraction2_fit-ROI0-ch1	-0.018563	-0.0105155	-0.00467608	0.032531	0.00122363	0.0372174	0.0744237	0.0716962	0.0271749	0.0343322	0.0179193	0.0246503	-0.0120939	0.0461478	0.00465085	0.00341796	0.0105762	-0.00853863	-0.0124437	0.0124215	-0.00784116	-0.0177984	-0.019715	-0.00570379	0.0162658	0.0304304	0.0341348	-0.0133231	0.0084463	-0.0280389	-0.00950032	-0.00355143	0.00210378	0.00877954	0.0314434	-0.0101082	-0.00976447	0.0143254	0.0162955	0.0169494	0.0233393
0.0561741	Fraction2_fit-ROI1-ch1	-0.00845414	0.00708793	0.000344202	0.0187225	-0.0177005	0.0893362	0.0952934	0.104438	0.102978	0.0455232	0.0326828	0.0433757	0.00675436	-0.00207778	0.0105058	0.0135	0.0137415	0.00429914	0.0261046	0.0136793	-0.0108552	0.0128767	-0.0103078	-0.0123742	0.0225285	0.0180741	-0.0015539	0.0221416	-0.00326243	0.00189206	0.0283555	0.0141239	0.00199751	0.0114184	0.00241532	0.00320784	-0.00370101	0.0061927	0.0229785	0.0240816	0.000574245
0.119953	Fraction2_fit-ROI2-ch1	-0.033783	0.020833	0.00574002	-0.00170415	0.00891406	0.147187	0.157095	0.124341	0.155667	0.100499	0.0639468	0.00879921	0.00907818	0.00357682	0.0307	0.00662696	0.00227023	0.0120941	0.0350098	-0.0158825	0.0272369	-0.0114533	0.0040348	0.0204218	0.0122067	0.00293283	0.0211854	-0.0338613	-0.0145027	-0.000584727	0.00654303	0.0110675	-0.00721349	-0.00964365	-0.00355466	0.015965	-0.0174242	0.00360598	0.0354063	0.0245172	0.020099
0.0978032	Fraction2_fit-ROI3-ch1	-0.00190403	0.0141403	-0.0178631	0.0139464	-0.00831958	0.135182	0.112876	0.103462	0.0880457	0.0599567	0.0467535	0.0308296	0.011468	-0.0125291	0.0104732	0.00792364	0.00620191	0.0151975	0.0076219	0.00284775	-0.00348154	0.0258514	-0.0329964	0.0132428	0.010694	-0.00706502	0.0194654	0.0169568	0.0276751	0.000144647	0.0203968	0.0285031	0.0191471	0.0074488	0.0196925	0.0308261	0.000914609	0.027214	0.0247789	0.0182738	-0.00315071
0.0431381	Fraction2_fit-ROI4-ch1	-0.0151369	-0.0117085	0.018046	0.0144772	-0.00567781	0.203873	0.198963	0.159937	0.124878	0.101182	0.0934374	0.0698682	0.0692858	0.0773019	0.0678585	0.0506016	0.0436025	0.0515303	0.0685878	0.0324666	0.0595684	0.0456356	0.0641007	0.0517583	0.061524	0.0504962	0.0689252	0.055929	0.0204311	0.051223	0.0476448	0.0484825	0.0381458	0.0389558	0.0407154	0.060026	0.0355902	0.0548612	0.0335604	0.00293448	0.0321468
0.0795933	Fraction2_fit-ROI5-ch1	0.0168308	-0.0164137	0.00148764	0.00382374	-0.00572852	0.168133	0.165803	0.173034	0.137168	0.142966	0.0913376	0.0601906	0.0158861	0.0157049	0.0254449	0.0302489	0.0401696	0.0271589	0.0256798	0.0778868	0.044676	0.0478767	0.0434217	0.0385116	0.0299617	0.0286181	0.0483147	0.0404582	0.0536863	0.0507184	0.0439797	0.0499896	0.0380824	0.0466101	0.0348117	0.0551533	0.0319541	0.0373338	0.0288326	0.0440688	0.0454544
0.0765081	Fraction2_fit-ROI6-ch1	0.0372243	-0.0288897	0.0234613	-0.0211339	-0.010662	0.0412361	0.0574051	0.0577496	0.0623979	0.0333586	0.0118178	0.0221914	0.00038511	-0.00865762	0.00679178	0.000903434	-0.00317448	0.0055847	-1.26259e-05	0.0151691	0.0150215	-0.0348557	0.01967	0.00829461	0.00369773	0.0132954	0.00949892	0.00830891	0.00873309	-0.0152401	0.0285297	-0.00297618	0.00106936	0.0187796	0.0275307	0.0168829	-0.000375894	0.0333299	0.0282681	0.00783966	0.00953598
0.131446	Fraction2_fit-ROI7-ch1	-0.0011447	-0.0270896	0.0224297	-0.00900077	0.0148053	0.162295	0.150687	0.148488	0.15721	0.0960986	0.0391133	0.00891041	-0.0321702	0.0070448	0.000997641	0.015315	0.00730192	-0.0101624	0.00188249	0.031234	-0.00627245	0.00768034	0.0118972	0.0102074	0.0163933	-0.0100121	0.0207408	0.00918258	0.0185056	-0.0028174	-0.0308423	0.0158942	2.80836e-05	-0.000206657	0.00152721	0.0192626	-0.00473366	0.00165612	0.024324	0.0196096	0.0338772
0.0665852	Fraction2_fit-ROI0-ch1	-0.0198907	0.0118021	-0.000309506	-0.00290428	0.0113024	0.0259913	0.0236401	0.0324569	0.0297781	0.0478612	0.0373366	0.0408478	0.0284758	0.0227967	0.00161255	-0.00509819	-0.00849311	0.00831058	0.0105095	-0.00102844	-0.0456356	0.00553088	0.00867206	-0.0183826	-0.0315514	0.0311792	0.0117711	-0.0123321	0.00521748	-0.0248242	-0.00324355	-0.0247206	0.00642196	0.0197015	-0.00990867	0.00458282	-0.00641876	0.0262474	0.00650746	0.0167649	-0.0206931
0.172351	Fraction2_fit-ROI10-ch1	0.0168634	-0.0024631	-0.00398905	-0.000419811	-0.00999148	0.0686314	0.0784814	0.0706223	0.0492806	0.0554138	0.0342388	0.0309677	0.00918528	0.0349094	0.0168492	0.00433546	0.0154991	0.0230772	0.0156439	0.0204624	0.0125417	0.0134208	-0.0122725	-0.0005429	0.00499384	-0.00126425	-0.00211964	0.00511995	-0.000307692	-0.0092778	-0.00842614	-0.0118729	-0.0234286	0.00947363	0.00615912	0.000403921	0.00635269	0.00332915	0.0103032	0.00790346	0.00956645
0.170803	Fraction2_fit-ROI1-ch1	0.0121124	-0.0115495	-0.00478716	0.0107284	-0.00650404	0.0615094	0.0567556	0.0505033	0.0380661	0.0608965	0.0400059	0.0259989	0.023603	0.0471735	0.0187249	0.0247503	0.0352571	0.0447154	0.0203978	0.0433683	0.0229023	0.0425023	0.0369984	0.0189469	0.00611212	0.0312515	0.0380874	0.0402819	0.0282664	0.0158036	0.0176053	0.0307968	0.0221436	0.0281816	0.0208895	0.0116097	0.0245709	0.0364241	0.0108356	0.00840821	0.0187891
0.162348	Fraction2_fit-ROI2-ch1	0.0012736	-0.0249152	0.015974	0.000673962	0.00699365	0.0130649	0.00419398	0.0397355	0.0345934	0.00654818	0.00844829	0.0177208	0.0281144	0.0156659	0.0260665	0.0276422	0.0180357	0.0223869	0.0104679	0.0151129	0.00700031	0.0165999	9.24543e-05	-0.0105632	-0.00959558	0.00625377	-0.0156673	0.00715924	-0.013108	0.00988415	0.0121194	0.00982494	0.0136659	0.00310381	0.00263476	0.00203497	-0.00601679	0.00651117	0.0102005	-0.00470522	-0.00436316
0.114448	Fraction2_fit-ROI3-ch1	-0.0225563	0.00528204	0.017276	0.0157383	-0.01574	0.0257267	0.0249256	0.0408998	-0.00946391	0.00964116	-0.00109721	0.000851781	0.0280896	-0.0387592	0.0598989	-0.00541393	0.0027107	0.0212515	-0.0164779	-0.0133331	-0.0200872	-0.0234398	-0.0234571	-0.0368781	-0.0332574	0.0164853	-0.00123916	-0.0270546	0.00248981	-0.0210297	-0.018539	-0.0217994	-8.36167e-05	0.00946746	-0.0300647	-0.00927302	0.0338158	-0.0026132	-0.0369754	-8.6871e-05	0.00339339
0.0312679	Fraction2_fit-ROI4-ch1	0.0400226	-0.00784689	-0.0227621	-0.00108758	-0.00832602	0.0632698	0.0107021	0.00933417	0.0233848	0.00748625	0.0299588	-0.0104615	0.0242285	0.00486295	0.0243143	0.0548544	-0.0124461	0.0451889	0.0306201	-0.00165674	0.0151139	0.0496868	0.00534094	0.0197028	0.00298058	0.0159308	0.0432472	0.00591026	0.0406197	0.016714	0.0436516	0.0315952	0.00608234	0.0356046	-0.00364101	0.0353605	0.00851682	0.0217625	0.0418623	-0.0128975	0.00659758
0.0528904	Fraction2_fit-ROI5-ch1	-0.0260598	0.00913117	0.00478315	0.00482842	0.00731709	-0.00675378	0.00442361	0.00702954	0.00196156	-0.0325462	0.0287074	-0.0183225	-0.0192471	-0.0189423	0.0148818	-0.0280442	0.00876318	-0.015221	-0.0330132	0.00701379	-0.00497395	-0.000809587	-0.026653	-0.0013036	-0.0269069	-0.00271235	0.00458453	-0.00273981	-0.00218249	0.00316303	0.00399491	-0.00747436	-0.0228988	-0.0193987	-0.00593706	-0.00824624	0.0326639	0.00232537	-0.0258079	0.0456556	-0.0298988
0.0468202	Fraction2_fit-ROI6-ch1	0.00892358	0.0160533	-0.0141847	0.0130351	-0.0238274	0.0458449	0.0493212	0.00969455	0.0182913	0.0222347	0.0289049	-0.0198635	0.0351657	0.0325235	0.0522467	0.0300809	0.0559647	0.0463938	0.0208205	0.0474692	0.00441771	0.066161	0.0168103	0.0231136	0.0349538	0.0186746	0.0374853	0.0181306	0.0286966	0.0415646	-0.00948256	0.0302261	0.0493679	0.032315	0.0280408	0.0742592	0.0190683	0.0233637	0.00678839	0.0233081	0.0601932
0.10234	Fraction2_fit-ROI7-ch1	0.0178277	0.00302177	0.00353447	-0.0303208	0.00593688	0.0575554	0.0960609	0.060518	0.0127391	0.0194685	-0.0269544	0.0160554	-0.0419648	-0.0322593	-0.00679577	-3.59555e-05	0.000637326	0.0348988	-0.00761789	0.0127804	0.0120764	-0.00698906	-0.0152345	-0.0156555	0.0185377	0.0419358	-0.0303299	0.0262842	-0.00385719	0.0321605	-0.03543	-0.0415713	-0.0120516	-0.00962886	0.00434552	-0.0230354	0.0366435	0.00528686	0.00437085	0.00334459	0.0039434
0.0596799	Fraction2_fit-ROI8-ch1	0.0142203	-0.00596416	-0.0457869	-0.0139546	0.0514853	-0.0342682	0.001044	-0.0164107	-0.00179301	0.0231347	3.09789e-05	-0.0186207	-0.0148776	-0.0873159	0.0345445	0.0520676	0.0399837	0.0611762	0.0485565	0.0527563	0.0347473	0.0207387	0.0405198	0.0451998	0.064023	0.0644748	0.0450467	0.0553181	0.0686113	0.0585677	0.0368153	0.0270953	0.0663898	0.0971965	0.0797813	0.0403741	0.067725	0.0471581	0.085599	0.0556088	0.0592577
0.114393	Fraction2_fit-ROI9-ch1	-0.0113537	-0.00975157	0.00296942	0.00827957	0.00985625	0.0497193	0.0368932	0.0412564	0.0256102	0.0371629	0.00904367	0.0287022	0.0422382	0.0382522	0.0511987	0.0624367	0.0779559	0.0642489	0.0612427	0.0537946	0.0605992	0.0720797	0.0723551	0.0313222	0.0389703	0.0565578	0.0602032	0.0576749	0.0381395	0.0693732	0.0653182	0.0599957	0.0508203	0.0626848	0.0759665	0.0792377	0.067638	0.0555461	0.0268839	0.0633768	0.0937325
0.147735	Fraction2_fit-ROI0-ch1	0.000931143	-0.0156056	0.0162559	6.16111e-05	-0.00164312	0.0880097	0.0461445	0.0283264	0.0271025	0.021187	0.0320741	0.0148167	0.0214036	0.0296018	0.0019209	0.0182505	0.0300054	0.00539404	0.0210764	0.0172796	0.0197067	0.0171272	-0.002801	0.0269028	0.00379686	0.00610536	0.0123007	0.0183506	0.00178223	0.0105682	0.0181127	-0.0075349	0.000254959	0.0280345	0.0262565	0.0228612	0.0159996	-0.00208662	-0.000642105	0.0141567	0.0182038
0.103249	Fraction2_fit-ROI10-ch1	-0.00110795	-0.013426	-0.00517123	0.0124183	0.00728686	0.057794	0.0458527	-0.0277658	0.0178386	0.00979318	0.0251074	0.0268427	0.0167189	0.018842	0.0279561	0.0180224	0.025378	0.0256747	0.0093611	0.0247629	0.0258615	0.00731756	0.0291174	0.0272784	0.0282568	0.0422184	0.0272771	0.0209563	0.0417633	0.0235079	0.0291245	0.0141869	0.0196525	-0.011528	0.00741285	0.0365622	0.0230951	0.00368242	-0.0173393	0.0131376	0.0239742
0.0753624	Fraction2_fit-ROI11-ch1	-0.0129519	0.00336857	0.00496319	0.0208298	-0.0162097	0.0156011	-0.00690006	0.0178586	-0.00942499	-0.00149619	-0.00749077	0.0274645	-0.00475094	-0.0014765	-0.00564626	0.000314665	-0.0196361	0.00614558	0.00826149	-0.0139403	-0.0256847	-0.00736841	0.042205	-0.0564187	0.00264538	-0.00172161	0.00585078	0.00579088	-0.0307124	-0.00214104	-0.020252	0.000821606	-0.00641449	0.017586	-0.0130725	0.0139384	-0.0194852	-0.0446547	-0.0265984	-0.0138026	-0.0483947
0.162087	Fraction2_fit-ROI1-ch1	-0.00229581	0.00962015	-0.00261647	0.00607787	-0.0107857	0.0587348	0.0156522	0.0353792	0.0349645	0.0138511	0.0241244	0.0283666	0.0141804	0.0393041	0.0360357	0.0251621	0.0240258	0.0120593	0.0102967	0.0307737	0.0301316	0.0353771	0.0295334	0.00722979	0.0156441	0.0199689	0.0279641	0.0259434	0.00126239	0.0450814	0.0306938	0.0315604	0.0171373	-0.000200258	0.0142977	-0.0245063	-0.0279815	-0.0140194	0.00578801	-0.0254072	-0.0274596
0.161435	Fraction2_fit-ROI2-ch1	0.00721808	-0.0107225	-0.00962998	0.00383596	0.00929844	0.0709206	0.0380144	0.0105657	0.0201709	0.0156165	0.00468909	-0.00326491	0.0366868	0.00756257	0.0043544	0.00703532	0.00506613	0.000936627	-0.00403609	0.0223188	0.0294293	0.000551575	0.00182871	-0.00824748	0.00210551	-0.00798492	0.00318423	-0.00599071	-0.00560424	-0.00410835	-0.00661695	-0.00438268	0.00860513	-0.0121894	-0.00877376	0.00962899	-0.0161844	0.00171394	-0.0035952	-0.0109903	-0.0115843
0.139326	Fraction2_fit-ROI3-ch1	-0.0279987	0.0176577	0.0248144	0.0196734	-0.0341468	0.0643835	0.0288908	0.0175958	0.0341618	0.0349621	0.0160089	0.0223535	0.0285921	0.0424187	-0.011933	0.00761361	0.0179345	0.0519149	0.0221608	0.0275714	-0.000952828	0.0162379	0.0258827	0.0303525	0.0492006	0.0343853	0.0217396	0.0387445	0.0158623	0.0104452	0.0199519	-0.0172637	0.00893625	0.0203281	0.0502807	-0.0172332	0.0206631	-0.00444926	-0.016369	-0.00349378	0.015865
0.17039	Fraction2_fit-ROI4-ch1	0.00186773	0.0317146	-0.00973977	-0.0159638	-0.00787875	0.0068885	-0.00100734	-0.00695153	0.00113032	-0.0136328	0.0274099	-0.014501	-0.00197798	-0.00451146	-0.0148393	-0.0126022	0.00772716	0.0150037	-0.00602375	-0.0407742	-0.0331839	-0.00278975	0.0129417	-0.0261233	-0.0357965	-0.0455665	-0.0759218	-0.067857	-0.0295232	-0.0565712	0.0252975	-0.0581129	-0.0298123	-0.0391769	-0.0639469	-0.0557425	0.00463037	-0.0835654	-0.0629298	-0.0161286	0.00882047
0.0673526	Fraction2_fit-ROI5-ch1	-0.00422928	-0.0261316	0.00985384	0.00982709	0.0106799	0.0506745	0.0445349	0.0215034	0.0224673	-0.0135595	0.00523196	-0.033767	0.0560576	0.0214375	0.00240816	-0.0252744	0.0117447	0.0176244	0.051455	0.051182	0.0246951	0.0198487	0.0358373	0.0155653	0.00964505	0.0120236	0.0056246	0.0434027	0.0311636	0.04437	0.0302588	0.0198038	0.0460448	0.0409258	0.0359784	0.0267725	0.0397571	0.0343715	0.0277411	0.0394713	0.027042
0.158015	Fraction2_fit-ROI6-ch1	-0.0163283	0.0059536	0.00470845	-0.00675081	0.0124171	0.102377	0.0678735	0.0572635	0.0211503	0.0256332	0.0200178	0.0343675	0.0461443	0.0283231	0.0199679	0.0218931	0.0321824	0.0213228	0.0380888	0.0270905	0.00810838	0.0142197	0.0105661	0.000867512	0.0226242	0.0100221	0.0371344	0.00769517	0.00388444	-0.00212534	0.0132534	0.0233337	-0.00994011	0.00776217	0.0393959	0.0162495	0.0284832	0.0187996	0.0305446	0.0342395	0.0204606
0.110639	Fraction2_fit-ROI7-ch1	0.00621734	-0.014947	0.005885	-0.00393161	0.00677629	0.097125	0.0517853	-0.00659848	0.0148154	-0.0298151	0.00524559	0.00741407	0.00134247	0.0181032	-0.00999101	-0.00527398	-0.000329622	-0.00831285	0.00859292	0.0185439	-0.000514237	-0.0013558	-0.0245924	-0.000187262	-0.00857755	-0.0088114	0.0075826	-0.0094622	0.0162792	-0.0137999	0.000827898	0.0189041	-0.00347769	0.0221395	0.0206585	0.00139665	0.0106572	-0.0165562	0.00545137	-0.0161206	0.00317427
0.0767531	Fraction2_fit-ROI8-ch1	-1.62365e-06	0.00878738	-0.00061831	0.0178505	-0.0260179	0.0939078	0.0367818	0.0375567	0.00242371	0.0110251	0.012817	0.0443056	0.0430974	0.0302655	-0.00279395	0.0304215	0.00726582	0.0407819	0.0178924	0.0294327	0.0603189	0.0477209	0.00955297	-0.000185245	0.0147757	0.0246154	0.0152893	0.0249005	0.0219927	0.0358338	0.0239506	0.0280307	0.0219871	-0.00260329	0.0139731	0.016152	0.0112341	0.0161203	0.0150604	0.0154182	0.039628
0.119851	Fraction2_fit-ROI9-ch1	-0.0170026	-0.0111432	0.0220384	-0.00506852	0.0111759	0.0750768	0.0542015	0.0350203	0.0330152	0.0273867	0.05469	0.0280277	0.0510369	0.0572575	0.0263699	0.0425467	0.0307415	0.0428127	0.0363062	0.0274247	0.0313455	0.0122324	0.023741	0.0270028	0.0182531	0.0337315	0.0321591	0.017356	0.0163234	0.0036552	0.0262436	0.0285609	0.018167	0.0182616	0.00767995	-0.00345811	0.0210007	0.0220164	-0.0263163	-0.0141891	0.0323243
0.122069	Fraction2_fit-ROI0-ch1	-0.00422986	0.00407357	-0.00523154	0.00339481	0.00199302	0.207811	0.232989	0.219396	0.208721	0.196505	0.176914	0.152231	0.122567	0.118717	0.0876408	0.0368735	0.0265654	0.0174097	0.0358947	0.0216726	0.00818287	0.00968434	0.00990823	0.0222233	0.0236106	0.0230477	-0.00407067	0.0153765	0.0180165	0.0105183	0.0231822	0.0200325	0.0107763	0.0302404	0.016193	0.0107036	0.0177349	0.0245224	0.0299696	0.0175226	-0.00924391
0.119846	Fraction2_fit-ROI1-ch1	-0.00636645	0.0139075	0.00283548	-0.0108813	0.000504814	0.114684	0.125071	0.105141	0.109952	0.0831134	0.0611724	0.0580983	0.0302718	0.0325551	0.0169413	-0.00849251	-0.0184466	0.00547525	0.00481881	-0.013626	0.00261067	-0.00705149	0.00467458	-0.011116	0.00329884	-0.0120833	-0.0173181	0.00261208	-0.0179166	-8.03833e-05	-0.00757646	-0.0185906	0.00802357	-0.0109037	0.0013632	0.00169631	-0.00463349	0.00806385	-0.00172076	0.0138986	-0.0171174
0.100091	Fraction2_fit-ROI2-ch1	0.0144891	-0.0153851	0.00152925	0.00220448	-0.00283771	0.144388	0.13271	0.143731	0.129378	0.126757	0.0858236	0.0624837	0.0399129	0.015837	0.0181684	0.00280703	0.0126978	0.0416248	0.0301011	0.0270619	0.0186255	0.0136492	0.0356802	0.0320948	0.0297048	0.0350884	0.00217639	0.0131612	-0.025702	0.0169681	0.0338553	0.0110892	0.0254455	0.00722076	0.0156048	6.60356e-05	0.00809624	-0.00653724	0.0296493	-0.00578285	0.0110572
0.0971139	Fraction2_fit-ROI3-ch1	0.00822868	-0.000205432	0.0038803	-0.0120068	0.000103273	0.151744	0.184335	0.154789	0.158837	0.142426	0.0958922	0.0793402	0.0457104	0.0528613	0.0293796	0.00353611	0.00109121	0.00210683	-0.00457284	0.0304769	0.00570074	0.0021212	0.0125886	0.00920788	-0.00172219	-0.000274653	-0.0150653	0.0194897	-0.00344727	-0.00834705	-0.0215281	0.00245083	0.00552534	0.00592634	0.0096366	0.0260328	-0.0128319	-0.00499265	0.000361279	-0.00977539	-0.00335622
0.0860383	Fraction2_fit-ROI4-ch1	0.00421115	-0.00501453	-0.01578	-0.00795753	0.0245409	0.179958	0.205434	0.184023	0.175963	0.131219	0.0984318	0.0893304	0.038973	0.0432506	0.0428206	0.00363707	0.0218874	0.00819299	0.029255	-0.00112183	0.0192344	0.00825639	-0.0161356	-0.00396054	0.0241413	0.0408038	-0.00899811	-0.0112441	-0.0122465	0.0163409	0.0216473	0.0043668	0.00711705	0.0269002	-0.004674	0.0269956	0.0248961	0.00203956	0.0096432	0.026914	0.0017465
0.118545	Fraction2_fit-ROI5-ch1	-0.00201502	-0.00261919	0.00962545	-0.00101659	-0.00397465	0.168471	0.173092	0.157413	0.139784	0.11514	0.0602861	0.0548411	0.0349129	0.0297809	0.0185036	-0.00510287	0.00271608	0.0319075	-0.00543895	0.0273783	0.0187664	0.0100016	0.0342843	0.00611659	0.0220438	0.0251452	0.0199639	0.00453345	0.0382228	0.00855783	0.0156828	0.0197591	0.00585517	0.0173328	0.00494487	0.00741988	0.0108199	-0.00229541	-0.0171435	0.0253978	0.0270596
0.114124	Fraction2_fit-ROI0-ch1	-0.000683338	-0.000616376	-0.00156296	-0.00143146	0.00429413	0.0345149	0.0444237	0.0732535	0.0419376	0.0420066	0.0464947	0.0392756	0.037306	0.0181402	0.012347	0.0156488	0.0123202	0.0284844	0.0277759	0.0179481	-0.00731977	0.000813588	-0.00741506	-0.00791636	0.0231124	-0.00146514	0.00313214	0.00315781	0.0223796	0.0267532	0.0182138	0.0240027	0.0229621	0.0206635	0.0167898	0.0204281	0.0230638	0.0203102	0.0229132	0.0087323	0.00853377
0.150388	Fraction2_fit-ROI1-ch1	0.00440805	-0.00464376	0.000926821	-0.00585925	0.00516813	0.157624	0.192875	0.194382	0.188701	0.175836	0.172973	0.151874	0.130129	0.126475	0.110042	0.0601773	0.0323975	0.0353842	0.0218762	0.042941	0.0252674	0.0346551	0.0284314	0.0275685	0.0313479	0.0353691	0.0360313	0.0310052	0.0244043	0.0351498	0.0430801	0.035365	0.0225226	0.0355808	0.0281373	0.0302811	0.0197983	0.0344025	0.0380982	0.0392171	0.0207718
0.0938839	Fraction2_fit-ROI2-ch1	-0.00153663	-0.0200197	0.00600429	0.00586731	0.00968471	0.106944	0.0889703	0.133906	0.145175	0.128493	0.126823	0.0981215	0.0995397	0.0756196	0.0834063	0.0238668	0.0208933	0.0122261	0.0356941	0.000137572	0.00748914	-0.00762222	-0.00283865	0.016878	0.00936159	0.0281252	0.00290991	-0.0327314	0.0217254	0.0200373	0.0150637	0.021245	0.000930098	0.0268148	0.0178233	0.0157554	0.0132717	0.0231865	0.0524098	-0.000661529	0.0243618
0.0985193	Fraction2_fit-ROI3-ch1	-0.0386643	0.00401916	0.0354531	-0.0302704	0.0294625	0.0531443	0.107966	0.0846283	0.104155	0.0936405	0.120341	0.122582	0.111529	0.0303717	0.0883366	-0.0358279	0.0104753	0.0312392	-0.0281276	-0.0243474	0.0159894	-0.0299761	0.0337736	-0.00126125	-0.0314098	0.064126	-0.0169668	-0.000449077	-0.0483996	0.0159078	0.0322753	-0.00733842	-0.0029401	-0.00385574	-0.0053471	0.00072661	-0.0203331	0.038126	-0.00107465	-0.0521445	-0.0119028
0.112056	Fraction2_fit-ROI4-ch1	-0.0131115	0.00612327	-0.0116653	0.00825278	0.0104008	0.178036	0.195033	0.214682	0.192618	0.19431	0.175237	0.14238	0.144147	0.134179	0.0969652	0.0804675	0.044268	0.0414416	0.0365871	0.04105	0.0318796	0.0362611	0.042282	0.0266037	0.0220795	0.0345513	0.0316011	0.0235623	0.0386628	0.0308413	0.0262709	0.0341474	0.0379949	0.0376786	0.0362185	0.0237569	0.025318	0.0208827	0.0119629	0.0186744	0.0018009
0.0830655	Fraction2_fit-ROI5-ch1	0.0161866	0.00250082	-0.01638	-0.00362268	0.00131519	0.108382	0.0878134	0.08849	0.122366	0.111216	0.0872106	0.0562904	0.0606031	0.0607192	0.0244231	0.0280986	0.0399269	0.0243492	0.0447142	0.0552167	0.0186947	-0.0124957	0.0435469	0.0194956	0.014711	0.0219109	0.00590644	-0.0105332	-0.00182469	0.0193276	0.0267146	0.0351135	0.00707786	0.0408897	0.010116	0.0214506	0.0220306	0.00475285	0.0332104	0.00932352	-0.00370334
0.129259	Fraction2_fit-ROI0-ch1	0.0264447	0.000697614	-0.00908229	-0.0192433	0.00118333	0.178739	0.197507	0.194643	0.200088	0.191299	0.131852	0.12173	0.122024	0.0920737	0.0827907	0.0312661	0.0134065	0.0239575	0.020247	0.00974786	0.0253887	0.00364215	0.0160818	-0.00012215	0.000328846	0.00684597	0.00243028	-0.00446356	0.00039973	0.0164243	0.00580623	0.0107672	0.00622227	0.00968696	0.01436	-0.00378266	0.00197317	-0.000382451	0.0116605	-0.00431647	0.0204018
0.102973	Fraction2_fit-ROI1-ch1	-0.00319913	-0.00115433	-0.00129199	0.00244257	0.00320288	0.152627	0.160059	0.171506	0.152202	0.131696	0.121217	0.107858	0.0808087	0.0797119	0.0848716	0.0405831	0.0240741	0.0463112	0.0285032	0.0237103	0.0447842	0.0117955	0.0286775	0.0229418	0.0164268	0.0203011	0.0366695	0.0150179	0.0209605	0.0202534	0.0154151	0.0319056	0.0222249	0.0323623	0.0156971	0.0290157	0.0151468	0.0193193	0.0450985	0.0263035	0.00622003
0.115832	Fraction2_fit-ROI2-ch1	0.00215964	0.0114078	0.00304978	-0.0108799	-0.00573733	0.154064	0.17507	0.179208	0.186114	0.174632	0.160157	0.147577	0.128142	0.0952985	0.099765	0.0338388	0.0208051	0.0306099	0.0231386	0.005594	0.0193172	0.0155661	0.0163523	0.0187919	0.0113219	0.0335955	0.0301239	0.0215393	0.0211093	0.00544192	0.00214132	0.00564697	0.0151737	0.0208949	-0.00332247	0.00858778	-0.00235518	0.00875454	0.0104319	0.00995839	0.00931807
0.174931	Fraction2_fit-ROI3-ch1	0.00940539	0.00369902	-0.0192296	-0.00157381	0.00769905	0.170705	0.180021	0.170207	0.175137	0.151413	0.144768	0.135086	0.107413	0.0986691	0.0812979	0.021207	0.0373903	0.0264154	0.0176427	-0.000247349	2.54816e-05	-0.000201351	0.0019921	0.0420994	0.0340572	0.0316397	0.0352927	0.0345789	0.0246648	0.0270132	0.0307955	0.0387146	0.0370998	0.029682	0.0271821	0.0278039	0.0161318	0.0308281	0.0281924	0.0198734	0.0256639
0.107888	Fraction2_fit-ROI4-ch1	0.00754567	-0.00308839	0.00425161	-0.00615579	-0.0025531	0.161064	0.157261	0.159998	0.152632	0.139112	0.114148	0.112876	0.0646396	0.0757838	0.0550577	0.025452	0.0460284	0.0392411	0.0286924	0.0207261	0.0283269	0.00920775	0.0240282	0.045662	0.0295846	0.0474792	0.0403221	0.0536401	0.0152524	0.0214317	0.0331312	0.0256456	0.0321654	0.029808	0.0427344	0.0347214	0.00755508	0.0134883	0.0329356	0.0182655	0.0270266
0.110816	Fraction2_fit-ROI5-ch1	-0.00957055	0.00365273	-0.000115381	-0.00258113	0.00861434	0.19432	0.210811	0.183763	0.184924	0.184429	0.173403	0.131093	0.0983636	0.0912796	0.0682241	0.0299173	0.0216362	0.0226622	0.0172832	0.0155975	0.00628241	0.0250855	0.0213701	0.030427	0.00787095	0.0189296	0.0220752	0.00769213	0.026362	0.035952	0.0259386	0.0263577	0.0260113	0.00461826	-0.00184477	0.00865372	-0.00353383	0.0263983	-0.00263866	-0.00572913	0.0253519
0.148396	Fraction2_fit-ROI0-ch1	0.0117667	0.000944839	-0.0181392	0.00185668	0.00357099	0.206958	0.209154	0.193871	0.170015	0.124589	0.0868214	0.0752655	0.052259	0.0260946	0.0124101	0.025082	0.036523	0.0401617	0.0314861	0.0209508	0.0171267	0.00308476	0.0175911	0.0207596	0.0186727	0.0218986	0.0351077	0.0395109	0.0398378	0.0480425	0.0555413	0.0538938	0.0258737	0.0159186	0.0301749	0.0221711	0.0185117	0.0216515	0.0232287	0.0162682	0.0135803
0.174978	Fraction2_fit-ROI1-ch1	0.0120774	-0.00655565	-0.0139516	-0.00418783	0.0126177	0.126115	0.137427	0.143253	0.129311	0.112358	0.0841928	0.045868	0.0498926	0.0304967	0.0189571	0.0733683	0.0613863	0.0201771	0.0590357	0.0335664	0.0362267	0.0286203	0.00380841	0.030406	0.0140175	0.0225009	0.0216603	0.0369376	0.0332347	0.0360977	0.0425856	0.0448257	0.0426569	0.00514233	0.0163892	0.0249029	0.0380141	-0.00501802	0.026993	-0.00209344	0.0254544
0.171467	Fraction2_fit-ROI2-ch1	0.0138198	0.00535744	-0.0170075	-0.0115485	0.00937884	0.175093	0.192538	0.18874	0.184152	0.15698	0.141196	0.118382	0.111264	0.0753181	0.0681947	0.061331	0.0525901	0.0365194	0.0442843	0.0336291	0.0295268	0.0274108	0.0401443	0.0298249	0.037728	0.0394176	0.0609117	0.0592518	0.0547053	0.0561736	0.0732094	0.0593752	0.0588259	0.0283284	0.0108705	0.0363956	0.0478136	0.0370502	0.0422195	0.0139168	-0.00655061
0.114364	Fraction2_fit-ROI3-ch1	-0.00785806	-0.00454408	0.00211271	0.00148854	0.00880088	0.164674	0.176302	0.156407	0.143846	0.0921076	0.0669507	0.0516861	0.0663827	0.0130728	0.0321432	0.0526956	0.0434419	0.034314	0.0361525	0.033184	0.0289664	0.0400981	0.0292223	0.0539808	0.0391669	0.0304221	0.0465148	0.0730183	0.0495919	0.0418545	0.0529166	0.0410289	0.0477832	0.0731085	0.0449203	0.0315582	0.0355448	0.0501272	0.0411813	0.0321978	0.0288817
0.186083	Fraction2_fit-ROI0-ch1	0.006365	-0.000998581	0.0077596	-0.00528169	-0.00784433	0.17499	0.173002	0.189791	0.172832	0.144457	0.131135	0.101278	0.0794958	0.0584442	0.0375339	0.0281544	0.0269428	0.0200621	0.0268682	0.030817	0.020229	0.036022	0.0336693	0.0330829	0.0295679	0.0327379	0.0319177	0.0347781	0.0320416	0.0279793	0.0381984	0.0381764	0.0425205	0.0361035	0.0378999	0.0346939	0.0376665	0.0475425	0.0278839	0.0395635	0.0444406
0.153265	Fraction2_fit-ROI1-ch1	0.0180679	0.0100437	-0.0316357	0.0127868	-0.00926264	0.16438	0.173246	0.170708	0.18415	0.174841	0.143447	0.1329	0.100549	0.0760283	0.0779851	0.031649	0.0220434	0.0376176	0.033269	0.0246001	0.030406	0.0301643	0.0276873	0.0324206	0.020221	0.0141225	0.026932	0.00902894	0.0118847	0.0138749	0.0172756	0.0255671	0.0428086	0.0112061	0.00244713	0.00379447	0.017181	0.0283841	0.028074	0.0305064	0.0504426
0.142772	Fraction2_fit-ROI2-ch1	0.00223483	-0.00689744	0.00836469	-0.0102294	0.00652727	0.185722	0.193159	0.197089	0.205235	0.200034	0.174875	0.162787	0.127332	0.0865998	0.105517	0.0571798	0.0461594	0.0518861	0.0221552	0.0217741	0.0349343	0.0351371	0.0340088	0.0278799	0.03446	0.0341596	0.0295078	0.0363094	0.0442992	0.0282994	0.0559859	0.0385836	0.0454746	0.0607474	0.0423988	0.0143796	0.0304207	0.0329819	0.0380512	0.0166847	0.030285
0.16532	Fraction2_fit-ROI3-ch1	-0.00262828	0.00513066	-0.000696256	-0.000941235	-0.000864895	0.195759	0.194545	0.202365	0.195729	0.202076	0.18787	0.163975	0.141776	0.117687	0.0872603	0.0562072	0.0240289	0.0265352	0.0173968	0.0292361	0.0256206	0.0411684	0.0367357	0.0198347	0.0303075	0.0254113	0.0272192	0.0283192	0.0198452	0.025775	0.0276612	0.0351194	0.0399549	0.0291356	0.0403476	0.0304076	0.0383118	0.0372855	0.0375734	0.0363506	0.0406206
0.183078	Fraction2_fit-ROI4-ch1	0.00275373	0.00288372	-0.0153752	-0.00402314	0.0137609	0.164277	0.179621	0.165441	0.155568	0.126359	0.0872385	0.0757415	0.0421323	0.0492921	0.0240736	0.0276028	0.0147431	0.0290915	0.0217644	0.0266047	0.0210922	0.0234817	0.0241129	0.0138739	0.0187962	0.0108543	0.0147063	-0.0146409	0.0287402	0.0255171	0.0161164	0.0278151	0.0197156	0.0270475	0.0281597	0.0307271	0.00631599	0.0169596	0.0243307	0.0114343	0.0253972
0.133721	Fraction2_fit-ROI5-ch1	0.000891017	0.00545056	0.0127374	-0.00703219	-0.0120468	0.177601	0.174141	0.179774	0.197787	0.170135	0.110351	0.154032	0.115639	0.0461786	0.0830586	0.0421864	0.0120897	0.0256303	0.04211	0.0294144	0.0205643	0.0326824	0.00662818	0.0329018	0.0157501	0.0241928	0.0327995	-0.0227754	0.0140842	0.0559067	0.0160767	-0.0174145	0.00562047	0.0195663	0.00995458	0.0569965	0.0439274	0.0286725	0.0150009	0.0289521	0.0216882
0.135805	Fraction2_fit-ROI6-ch1	-0.00683243	-0.00937299	0.0284028	0.00578172	-0.0179791	0.204096	0.161122	0.166804	0.189356	0.155549	0.157615	0.113409	0.0891297	0.0641275	0.078649	0.0337046	0.0055877	0.0254466	0.0413616	0.0176728	0.0343334	0.0311009	0.00999476	0.0526462	-0.0208287	0.0219373	0.0393489	0.00666511	0.0336006	-0.0574973	0.020033	0.0242739	0.034079	0.0346169	0.0189326	0.0255873	0.0108824	0.0643996	0.0151126	0.0214008	0.0367878
0.13134	Fraction2_fit-ROI7-ch1	0.00707342	0.00468129	-0.00237283	0.00381065	-0.0131925	0.18945	0.201018	0.17428	0.19282	0.151131	0.136294	0.100431	0.0643305	0.0381755	0.0422727	0.0387312	0.0352887	0.0524004	0.0197289	0.0314355	0.0485347	0.0341538	0.0620832	0.0179719	0.0523037	0.048723	0.0203785	0.0181277	0.0251709	0.00533608	0.0402803	0.0389628	0.0304333	0.0330296	0.0327689	0.0244368	0.0395113	0.0254281	0.0363114	0.0330234	0.0279742
0.134654	Fraction2_fit-ROI8-ch1	-0.0113235	-0.0171498	0.00614233	0.00774488	0.0145861	0.207133	0.18424	0.197368	0.189187	0.159413	0.1663	0.132404	0.0909012	0.0651315	0.0536457	0.0205584	0.0374731	0.0176065	0.0248157	0.0454161	0.015566	0.00659286	0.0373939	0.0144269	0.0124201	0.0210016	0.0113113	0.0370344	0.0409911	0.0290071	0.00899145	0.0566487	0.0452212	0.0510474	0.0332156	0.0288839	0.0292609	0.0180294	0.0335053	0.0263994	0.0370164

## Sheet: Fig1E_T286A
	Select-ROI	T1	T2	T3	T4	T5	T6	T7	T8	T9	T10	T11	T12	T13	T14	T15	T16	T17	T18	T19	T20	T21	T22	T23	T24	T25	T26	T27	T28	T29	T30	T31	T32	T33	T34	T35	T36	T37	T38	T39	T40	T41
	EGTA 10 mM															0.12	0.12	0.12	0.12	0.12	0.12	0.12	0.12	0.12	0.12	0.12	0.12	0.12	0.12	0.12	0.12	0.12	0.12	0.12	0.12	0.12	0.12	0.12	0.12	0.12	0.12	0.12
sample#	Iono 3 μM					0.14	0.14	0.14	0.14	0.14	0.14	0.14	0.14	0.14	0.14	0.14	0.14	0.14	0.14	0.14	0.14	0.14	0.14	0.14	0.14	0.14	0.14	0.14	0.14	0.14	0.14	0.14	0.14	0.14	0.14	0.14	0.14	0.14	0.14	0.14	0.14	0.14
44	EGTA 10 mM															0.42	0.42	0.42	0.42	0.42	0.42	0.42	0.42	0.42	0.42	0.42	0.42	0.42	0.42	0.42	0.42	0.42	0.42	0.42	0.42	0.42	0.42	0.42	0.42	0.42	0.42	0.42
	Iono 3 μM					0.45	0.45	0.45	0.45	0.45	0.45	0.45	0.45	0.45	0.45	0.45	0.45	0.45	0.45	0.45	0.45	0.45	0.45	0.45	0.45	0.45	0.45	0.45	0.45	0.45	0.45	0.45	0.45	0.45	0.45	0.45	0.45	0.45	0.45	0.45	0.45	0.45
	Time (sec)	0	31.008	61.493	91.997	122.496	152.946	183.411	213.905	244.411	283.125	313.625	344.167	374.678	405.182	435.659	466.174	496.739	527.23	557.771	588.251	618.82	649.304	679.803	710.279	740.827	771.303	801.872	832.334	862.867	893.403	923.98	954.396	984.925	1015.33	1045.62	1076.14	1106.62	1137.06	1167.53	1198.05	1228.55
	Time (min)	0	0.5168	1.02488	1.53328	2.0416	2.5491	3.05685	3.56508	4.07352	4.71875	5.22708	5.73612	6.24463	6.75303	7.26098	7.76957	8.27898	8.78717	9.29618	9.80418	10.3137	10.8217	11.3301	11.838	12.3471	12.8551	13.3645	13.8722	14.3811	14.89	15.3997	15.9066	16.4154	16.9222	17.4271	17.9356	18.4437	18.9511	19.4589	19.9675	20.4758
Iono 3uM	Mean	0.150433	0.146889	0.14152	0.144275	0.139114	0.26852	0.244764	0.214109	0.199691	0.195397	0.188849	0.181983	0.177541	0.177164	0.172017	0.16668	0.158189	0.158292	0.160818	0.161592	0.159226	0.160173	0.161061	0.159368	0.155133	0.159779	0.156787	0.153682	0.156309	0.156007	0.158966	0.160263	0.152781	0.154685	0.161554	0.155822	0.156865	0.155051	0.154602	0.15627	0.160291
	SEM	0.00676426	0.00668071	0.00641651	0.0071249	0.00718862	0.0101911	0.0103914	0.0102887	0.00993421	0.00883301	0.0085365	0.00830748	0.0071996	0.00776414	0.00801061	0.00769564	0.00782713	0.00804126	0.0081154	0.00785542	0.00801536	0.00761114	0.00749791	0.00728525	0.00804549	0.00753401	0.00763063	0.00845472	0.00821097	0.00796554	0.00707049	0.00755617	0.00732375	0.00796437	0.0076691	0.00830507	0.00822714	0.0074952	0.00799915	0.00862097	0.00842505
delta BF	0.144446	0.00598654	0.00244282	-0.00292591	-0.0001713	-0.00533214	0.124074	0.100318	0.0696622	0.0552447	0.0509506	0.0444023	0.0375367	0.0330951	0.0327172	0.0275703	0.0222335	0.0137426	0.0138459	0.0163715	0.0171453	0.01478	0.0157269	0.016615	0.0149214	0.0106866	0.0153325	0.0123406	0.00923567	0.0118625	0.0115609	0.0145196	0.0158168	0.00833439	0.0102388	0.0171079	0.0113759	0.0124189	0.0106044	0.0101551	0.0118232	0.0158446
yn051e	Fraction2_fit-ROI0-ch1	0.106589	0.0938513	0.0896953	0.0989846	0.0882116	0.204007	0.147894	0.119429	0.129856	0.125103	0.117383	0.114515	0.115855	0.121708	0.122064	0.113389	0.105827	0.107292	0.130497	0.105518	0.123024	0.119219	0.12422	0.119089	0.124891	0.107195	0.1187	0.102641	0.119618	0.106564	0.110571	0.107998	0.0949315	0.115077	0.111904	0.118564	0.115031	0.105298	0.121228	0.112814	0.100806
yn051e	Fraction2_fit-ROI1-ch1	0.110138	0.117236	0.100653	0.0924362	0.104761	0.215724	0.167036	0.13945	0.123545	0.122527	0.118442	0.118858	0.11049	0.11893	0.121958	0.120595	0.120759	0.126028	0.111194	0.106356	0.113743	0.114943	0.124311	0.11472	0.124022	0.110904	0.11608	0.112395	0.127988	0.119892	0.122929	0.126702	0.123356	0.115281	0.122702	0.121177	0.113822	0.103123	0.0994965	0.0968284	0.0947056
yn051e	Fraction2_fit-ROI2-ch1	0.137602	0.142517	0.122447	0.126851	0.117923	0.233289	0.1801	0.150769	0.134183	0.15069	0.138085	0.152486	0.138142	0.151427	0.151637	0.131654	0.142211	0.133311	0.144247	0.138457	0.138469	0.143782	0.141308	0.134536	0.128568	0.142842	0.125167	0.120751	0.135473	0.127959	0.133687	0.15081	0.131687	0.140615	0.123064	0.12116	0.13799	0.128238	0.11384	0.10046	0.134582
yn051e	Fraction2_fit-ROI3-ch1	0.0639193	0.0610528	0.0558689	0.0393205	0.0655472	0.151389	0.134829	0.0799456	0.0748026	0.0607369	0.0756118	0.0793918	0.0618586	0.0534838	0.0736043	0.0358187	0.0498671	0.041403	0.0426944	0.0663643	0.0852929	0.0650388	0.0553072	0.0723131	0.0785451	0.0549039	0.0715044	0.0436305	0.0752986	0.050431	0.0661022	0.0631668	0.0781363	0.0492849	0.0645978	0.0639315	0.0653033	0.081368	0.0742067	0.0592082	0.10034
yn051e	Fraction2_fit-ROI4-ch1	0.0710499	0.0982845	0.0874343	0.065997	0.0791742	0.171406	0.131448	0.0660312	0.0735159	0.0809867	0.0938285	0.0664165	0.109795	0.0686335	0.0658306	0.0547408	0.100533	0.0604957	0.0570887	0.0648551	0.0850334	0.085004	0.08877	0.0745154	0.0421415	0.0825731	0.0772104	0.0877	0.0793605	0.0957279	0.0911408	0.0778575	0.104408	0.0774203	0.0582349	0.0834414	0.0783164	0.0973081	0.0591895	0.0502215	0.064666
yn052l	Fraction2_fit-ROI0-ch1	0.103083	0.0936084	0.108897	0.103354	0.0991439	0.230645	0.229168	0.219427	0.22706	0.221992	0.166031	0.141021	0.12427	0.145028	0.0939699	0.136076	0.118285	0.122268	0.130575	0.125196	0.0810343	0.0833349	0.10905	0.127357	0.105426	0.122814	0.131343	0.0931641	0.117027	0.0993834	0.110585	0.142956	0.113863	0.103847	0.114007	0.108692	0.109716	0.129116	0.0998492	0.0905679	0.0776235
yn052l	Fraction2_fit-ROI1-ch1	0.111466	0.113957	0.125972	0.114494	0.110411	0.228298	0.245208	0.258197	0.261063	0.265861	0.276652	0.257265	0.228713	0.206598	0.177941	0.145891	0.131918	0.155989	0.147575	0.15218	0.127525	0.120044	0.137929	0.155952	0.148314	0.148147	0.14784	0.137319	0.142514	0.162	0.124325	0.140374	0.137007	0.123885	0.153137	0.142623	0.128528	0.166044	0.149498	0.120612	0.155843
yn052l	Fraction2_fit-ROI2-ch1	0.160226	0.170248	0.15715	0.157309	0.161101	0.311232	0.284573	0.244675	0.233441	0.218931	0.215473	0.208315	0.206222	0.210797	0.202293	0.187258	0.193878	0.203128	0.195636	0.200921	0.181733	0.190675	0.191697	0.202587	0.200953	0.175361	0.193792	0.200154	0.199009	0.189748	0.186545	0.191581	0.191699	0.192749	0.177957	0.179749	0.182111	0.180835	0.184308	0.201482	0.191682
yn052l	Fraction2_fit-ROI3-ch1	0.18133	0.193835	0.181705	0.180419	0.184143	0.311166	0.261018	0.23476	0.226423	0.230773	0.219602	0.213538	0.210057	0.214123	0.20733	0.183676	0.18753	0.184555	0.177562	0.179269	0.177444	0.19347	0.188398	0.191065	0.185208	0.18319	0.201045	0.184005	0.201334	0.184789	0.185268	0.190807	0.197833	0.187759	0.200079	0.192036	0.177374	0.188057	0.201853	0.18577	0.199745
yn052l	Fraction2_fit-ROI4-ch1	0.132689	0.149263	0.141147	0.130495	0.132944	0.248452	0.233076	0.186817	0.181187	0.192053	0.170096	0.156418	0.146483	0.150792	0.166951	0.137465	0.137772	0.133044	0.152061	0.151173	0.135732	0.144123	0.132525	0.155075	0.145554	0.149379	0.143096	0.145184	0.146546	0.139573	0.168129	0.149853	0.138146	0.165175	0.156714	0.135087	0.163117	0.151228	0.145754	0.148126	0.162224
yn052l	Fraction2_fit-ROI5-ch1	0.110119	0.0831129	0.107697	0.073808	0.0600927	0.242342	0.23209	0.212316	0.209922	0.190524	0.194887	0.181912	0.153084	0.147011	0.142439	0.119294	0.10363	0.103763	0.0891275	0.106898	0.10731	0.0997703	0.115228	0.0901276	0.0896214	0.104187	0.0772732	0.111357	0.0938158	0.0863059	0.080897	0.0923203	0.104642	0.111195	0.0866093	0.0890775	0.0879876	0.0861976	0.08386	0.0783261	0.0857578
yn052l	Fraction2_fit-ROI6-ch1	0.122919	0.0993699	0.109014	0.144056	0.114668	0.228709	0.232334	0.207844	0.180779	0.175005	0.170766	0.170336	0.132173	0.15387	0.152103	0.123692	0.125351	0.121453	0.135152	0.104388	0.103008	0.118071	0.140028	0.147058	0.11719	0.10979	0.129183	0.0845217	0.103714	0.102184	0.102507	0.0882294	0.100113	0.0952408	0.110282	0.0858072	0.102789	0.138404	0.115125	0.111269	0.109114
yn052l	Fraction2_fit-ROI7-ch1	0.0684164	0.0907585	0.0804488	0.0724498	0.0813813	0.10406	0.147529	0.104084	0.105737	0.108278	0.158427	0.114219	0.139327	0.129662	0.115822	0.135238	0.0523456	0.0620182	0.0367858	0.0908439	0.103754	0.0723468	0.101765	0.0834617	0.0507429	0.0609731	0.0586366	0.0124325	0.000810336	0.135003	0.11216	0.108436	0.0137004	0.0281179	0.0923481	0.0266763	0.0427455	0.074032	0.0688518	0.0548735	0.0664143
yn052l	Fraction2_fit-ROI8-ch1	0.0880675	0.0524724	0.0858281	0.0742181	0.0712631	0.182638	0.161003	0.123149	0.0688798	0.139045	0.102031	0.12265	0.142446	0.113346	0.0908385	0.0839397	0.100046	0.0813625	0.0879489	0.101709	0.075643	0.0932987	0.0931111	0.0863533	0.105673	0.0831779	0.0777806	0.0694756	0.054406	0.0058693	0.118265	0.0611813	0.123474	0.077061	0.0957322	0.109044	0.0468259	0.0650511	0.0737133	0.0801118	0.0961707
yn052l	Fraction2_fit-ROI9-ch1	0.17591	0.188135	0.183461	0.213084	0.196073	0.365964	0.342279	0.312552	0.297074	0.287488	0.274186	0.248024	0.218197	0.238566	0.217231	0.204492	0.199617	0.192286	0.179083	0.188298	0.208412	0.218013	0.224929	0.229689	0.213163	0.211921	0.211128	0.201967	0.203522	0.22358	0.220752	0.215933	0.20715	0.214306	0.214391	0.207052	0.212242	0.200976	0.218437	0.210651	0.224573
yn055e	Fraction2_fit-ROI0-ch1	0.151616	0.140772	0.122761	0.149211	0.142395	0.247693	0.247252	0.20848	0.201327	0.206978	0.196531	0.19687	0.204842	0.195894	0.19666	0.144848	0.163192	0.155772	0.172019	0.160254	0.163087	0.186445	0.153904	0.157959	0.156395	0.160349	0.161196	0.161769	0.171365	0.14862	0.164488	0.150621	0.146866	0.160081	0.160953	0.165191	0.171501	0.16865	0.165426	0.176385	0.162491
yn055e	Fraction2_fit-ROI1-ch1	0.189067	0.166733	0.136767	0.177496	0.183826	0.255181	0.255269	0.260638	0.243826	0.244595	0.250594	0.250003	0.216044	0.208013	0.20739	0.206002	0.173451	0.182419	0.179101	0.184051	0.175542	0.171928	0.175756	0.160419	0.156975	0.181589	0.179168	0.173593	0.177198	0.171259	0.178499	0.153932	0.165362	0.149896	0.166949	0.162581	0.156098	0.169265	0.146267	0.159458	0.163405
yn055e	Fraction2_fit-ROI2-ch1	0.125705	0.108301	0.100206	0.105195	0.0938931	0.218749	0.222419	0.193591	0.210493	0.181021	0.155091	0.144031	0.145891	0.136479	0.13744	0.135052	0.115408	0.0852742	0.119771	0.0927103	0.0850788	0.127139	0.0967226	0.0955351	0.0884454	0.104249	0.0967423	0.102724	0.0937937	0.113466	0.132759	0.116263	0.115199	0.125663	0.112927	0.129196	0.11242	0.108427	0.109815	0.0882583	0.113733
yn055e	Fraction2_fit-ROI3-ch1	0.136933	0.133013	0.124081	0.129861	0.108107	0.288589	0.263446	0.222947	0.213391	0.197371	0.185065	0.197093	0.164287	0.173602	0.166545	0.147878	0.134524	0.150714	0.13708	0.150309	0.139589	0.141404	0.128389	0.129373	0.141805	0.140385	0.134393	0.139993	0.133676	0.147145	0.14548	0.133774	0.144491	0.148139	0.134087	0.136857	0.140496	0.13278	0.137922	0.143452	0.155008
yn055e	Fraction2_fit-ROI4-ch1	0.154346	0.121967	0.141849	0.133772	0.139328	0.246462	0.20732	0.180352	0.178603	0.163155	0.166719	0.157375	0.15761	0.159718	0.146702	0.150307	0.119515	0.144372	0.13232	0.124491	0.121781	0.130311	0.138159	0.124029	0.112135	0.145794	0.129524	0.141051	0.122458	0.148405	0.142598	0.135172	0.143542	0.145637	0.138703	0.152534	0.145302	0.131423	0.132087	0.133421	0.138558
yn055e	Fraction2_fit-ROI5-ch1	0.189932	0.167037	0.190571	0.186715	0.190401	0.309303	0.289248	0.262306	0.245133	0.25714	0.243533	0.227109	0.223787	0.222558	0.220148	0.205134	0.195257	0.191277	0.182033	0.169062	0.171627	0.143372	0.160687	0.141533	0.141267	0.187926	0.198051	0.191668	0.178241	0.188109	0.171411	0.194827	0.199004	0.190583	0.197169	0.197107	0.18301	0.180142	0.177238	0.18133	0.194769
yn055e	Fraction2_fit-ROI6-ch1	0.186881	0.173893	0.159206	0.169563	0.168225	0.330122	0.322307	0.298251	0.281574	0.283191	0.252018	0.245156	0.228308	0.22548	0.223094	0.194079	0.1839	0.18326	0.169398	0.173976	0.167166	0.150064	0.17708	0.158597	0.180872	0.182279	0.183487	0.175367	0.185538	0.178687	0.183949	0.201488	0.187475	0.182174	0.191503	0.187101	0.186575	0.178183	0.183234	0.195081	0.180964
yn055e	Fraction2_fit-ROI7-ch1	0.103399	0.134999	0.0896156	0.133661	0.069416	0.26291	0.227477	0.186389	0.149506	0.156527	0.177731	0.137321	0.139589	0.151086	0.150251	0.107422	0.124404	0.112126	0.126299	0.126248	0.120574	0.111391	0.143154	0.134448	0.102084	0.114098	0.102747	0.121962	0.110238	0.113046	0.121768	0.111871	0.1203	0.117596	0.109541	0.0974368	0.113271	0.115178	0.116358	0.133576	0.111466
yn055k	Fraction2_fit-ROI0-ch1	0.208236	0.206942	0.212926	0.202712	0.204988	0.34369	0.282548	0.239857	0.230553	0.214101	0.225371	0.231098	0.225087	0.231172	0.235616	0.217239	0.225471	0.218346	0.236242	0.2202	0.227672	0.219574	0.218153	0.222612	0.226853	0.22451	0.220956	0.2284	0.220823	0.219376	0.229731	0.235864	0.222627	0.231868	0.235494	0.225188	0.227696	0.227868	0.220711	0.229205	0.224798
yn055k	Fraction2_fit-ROI1-ch1	0.227144	0.226441	0.219616	0.227949	0.228327	0.320092	0.274359	0.236372	0.24881	0.241349	0.254045	0.246454	0.241442	0.252552	0.246299	0.225637	0.235857	0.239722	0.227683	0.23203	0.228381	0.237508	0.238218	0.218028	0.240135	0.233765	0.235527	0.238845	0.242178	0.23549	0.231128	0.239067	0.233671	0.239078	0.234091	0.23801	0.241439	0.244927	0.241823	0.244329	0.230327
yn055k	Fraction2_fit-ROI2-ch1	0.20178	0.201378	0.189732	0.200083	0.187006	0.338927	0.318017	0.29652	0.28042	0.264866	0.261464	0.248625	0.232376	0.248362	0.244139	0.222638	0.214382	0.227051	0.237252	0.216146	0.231784	0.209796	0.223406	0.214989	0.225064	0.220909	0.221033	0.221074	0.221421	0.215409	0.212007	0.218957	0.221163	0.216475	0.227471	0.215719	0.224202	0.221302	0.225429	0.218613	0.218589
yn055k	Fraction2_fit-ROI3-ch1	0.121643	0.115244	0.143795	0.10784	0.0959546	0.23837	0.215561	0.160459	0.169321	0.158303	0.12663	0.124348	0.130365	0.166986	0.137754	0.154966	0.114702	0.14746	0.139709	0.139681	0.13612	0.143992	0.113603	0.132819	0.143146	0.118084	0.122048	0.132047	0.15201	0.149533	0.15532	0.137567	0.143359	0.132351	0.127163	0.150866	0.1348	0.117659	0.124494	0.138742	0.122416
yn055k	Fraction2_fit-ROI4-ch1	0.138574	0.148675	0.123696	0.130279	0.125743	0.303906	0.261212	0.252972	0.228679	0.213939	0.197984	0.209145	0.204655	0.195606	0.216212	0.193725	0.165449	0.166067	0.167974	0.173238	0.158735	0.180092	0.176692	0.177763	0.172023	0.170836	0.178653	0.168557	0.172178	0.178553	0.16562	0.177525	0.168264	0.173625	0.161757	0.181511	0.163835	0.16519	0.180398	0.165083	0.175394
yn055k	Fraction2_fit-ROI5-ch1	0.103617	0.108396	0.102215	0.0938562	0.101409	0.201975	0.155958	0.115306	0.111609	0.128088	0.105032	0.11594	0.128578	0.131028	0.124073	0.126862	0.0947298	0.110261	0.126592	0.133848	0.105335	0.121038	0.108076	0.110318	0.117361	0.144367	0.111084	0.105894	0.102528	0.135997	0.105386	0.116537	0.121616	0.0844826	0.104347	0.0981898	0.0726535	0.114571	0.130251	0.107244	0.0996733
yn057c	Fraction2_fit-ROI0-ch1	0.18981	0.181588	0.172084	0.178054	0.169196	0.365705	0.359808	0.306707	0.280184	0.237956	0.227799	0.241596	0.238927	0.227026	0.237957	0.233292	0.217835	0.186729	0.208156	0.221601	0.196275	0.213502	0.217204	0.213009	0.21796	0.198434	0.195729	0.22002	0.210639	0.208853	0.198492	0.194584	0.214469	0.207058	0.213778	0.226107	0.213686	0.221749	0.235927	0.216052	0.216795
yn057c	Fraction2_fit-ROI1-ch1	0.198264	0.196668	0.185673	0.18285	0.189632	0.366805	0.392311	0.387248	0.341464	0.296119	0.282063	0.254787	0.249832	0.229063	0.262425	0.250932	0.227059	0.237544	0.229622	0.258056	0.250266	0.243325	0.241315	0.221471	0.243423	0.236041	0.235082	0.227742	0.22982	0.229901	0.229545	0.221304	0.218101	0.220588	0.216764	0.241044	0.23446	0.24026	0.23321	0.259913	0.241723
yn057c	Fraction2_fit-ROI2-ch1	0.132674	0.123338	0.142277	0.132437	0.140922	0.334414	0.30686	0.241687	0.195162	0.1876	0.181025	0.19643	0.182972	0.181932	0.186525	0.195314	0.172058	0.161154	0.171214	0.195352	0.177204	0.184552	0.162894	0.170645	0.166505	0.166963	0.160388	0.158292	0.171643	0.156597	0.149064	0.163298	0.146915	0.154857	0.156371	0.181307	0.183243	0.167076	0.170102	0.182991	0.190514
yn057c	Fraction2_fit-ROI3-ch1	0.219501	0.213951	0.209989	0.207085	0.215138	0.380632	0.374298	0.323466	0.299743	0.2721	0.264567	0.265341	0.253312	0.259531	0.267688	0.258215	0.254714	0.264917	0.265774	0.277446	0.266268	0.257227	0.25365	0.243763	0.250243	0.246829	0.241345	0.250115	0.239871	0.243507	0.24776	0.231308	0.223655	0.235256	0.241058	0.244855	0.252954	0.238878	0.26054	0.26319	0.272283
yn057c	Fraction2_fit-ROI4-ch1	0.129278	0.149171	0.154112	0.123553	0.103008	0.283842	0.310936	0.240451	0.234815	0.19436	0.184971	0.210584	0.182323	0.186546	0.172593	0.163638	0.133718	0.121268	0.146486	0.201032	0.133571	0.18199	0.156719	0.158367	0.166436	0.152327	0.161381	0.127287	0.161458	0.146831	0.149984	0.142136	0.10306	0.145582	0.177294	0.148442	0.193887	0.166214	0.154926	0.167044	0.149826
yn057c	Fraction2_fit-ROI5-ch1	0.212516	0.192747	0.186033	0.194056	0.165208	0.384796	0.370765	0.307797	0.270682	0.248427	0.25462	0.245971	0.217859	0.237235	0.243244	0.247223	0.253367	0.246214	0.263726	0.256313	0.262734	0.23347	0.248431	0.219328	0.223735	0.24457	0.227934	0.244998	0.209706	0.226996	0.229791	0.235408	0.201161	0.222785	0.225385	0.249393	0.210228	0.228448	0.234016	0.248255	0.280836
yn057d	Fraction2_fit-ROI0-ch1	0.170582	0.171207	0.172031	0.170852	0.173025	0.353502	0.286345	0.208367	0.179631	0.166585	0.166758	0.180729	0.166415	0.168499	0.145145	0.193533	0.186011	0.191756	0.182218	0.179355	0.178689	0.187644	0.180953	0.17763	0.167789	0.169822	0.177982	0.182383	0.187336	0.193378	0.185176	0.174931	0.166973	0.178056	0.191042	0.194591	0.191239	0.174985	0.166379	0.176918	0.187864
yn057d	Fraction2_fit-ROI1-ch1	0.172754	0.176795	0.154295	0.182871	0.164321	0.285424	0.223098	0.180351	0.157752	0.183978	0.185621	0.171242	0.174254	0.181758	0.16362	0.16636	0.162831	0.161644	0.177078	0.14914	0.183627	0.175373	0.164826	0.187904	0.176082	0.188136	0.193786	0.19047	0.174767	0.175125	0.185583	0.182027	0.182145	0.182426	0.167962	0.143979	0.172839	0.161764	0.16458	0.1692	0.186244
yn057d	Fraction2_fit-ROI2-ch1	0.200722	0.201853	0.21096	0.206135	0.19432	0.330675	0.286596	0.242293	0.221859	0.215011	0.21295	0.221472	0.203444	0.217605	0.208035	0.225205	0.218778	0.223902	0.22296	0.225801	0.217738	0.229001	0.222134	0.226363	0.223909	0.227212	0.221389	0.216695	0.223796	0.224834	0.216291	0.212235	0.221155	0.226109	0.231033	0.224892	0.214197	0.215248	0.215876	0.215678	0.215339
yn057d	Fraction2_fit-ROI3-ch1	0.224116	0.206382	0.204357	0.225016	0.235636	0.319601	0.27485	0.244305	0.249321	0.254393	0.26115	0.250698	0.247167	0.262887	0.243258	0.245685	0.261101	0.244749	0.253362	0.2416	0.259145	0.246223	0.249765	0.249325	0.235313	0.243384	0.226745	0.235659	0.246786	0.235583	0.233929	0.233506	0.209999	0.230952	0.254388	0.238449	0.253399	0.227289	0.220452	0.238225	0.251229
yn057d	Fraction2_fit-ROI4-ch1	0.152133	0.156523	0.163354	0.16406	0.169529	0.248119	0.213216	0.143874	0.174997	0.145922	0.133048	0.143679	0.134743	0.154775	0.132831	0.182671	0.169847	0.165073	0.139817	0.136178	0.150894	0.164037	0.161555	0.166983	0.163345	0.160056	0.129778	0.148201	0.134912	0.112382	0.131266	0.189382	0.141599	0.169592	0.145461	0.165392	0.148358	0.136446	0.150993	0.156311	0.115141
yn057d	Fraction2_fit-ROI5-ch1	0.181154	0.198675	0.169683	0.165796	0.163901	0.198063	0.152294	0.174445	0.189109	0.157093	0.17541	0.121094	0.13956	0.189998	0.14284	0.162786	0.149506	0.152896	0.182879	0.165397	0.20447	0.147911	0.175205	0.157547	0.176383	0.170455	0.166275	0.161957	0.168179	0.153686	0.150009	0.182272	0.147962	0.148591	0.159164	0.129272	0.124166	0.133877	0.143241	0.146608	0.152146
yn057d	Fraction2_fit-ROI6-ch1	0.11297	0.157708	0.0933827	0.122959	0.111028	0.201732	0.14778	0.18596	0.0753662	0.083037	0.0898409	0.126355	0.124805	0.0755584	0.0848008	0.150049	0.158287	0.127874	0.172788	0.132122	0.123139	0.166265	0.107458	0.123247	0.134365	0.169644	0.124767	0.151256	0.143553	0.144796	0.129313	0.0859267	0.134047	0.109567	0.170572	0.0887931	0.172744	0.107707	0.0981249	0.118057	0.126646
yn057d	Fraction2_fit-ROI7-ch1	0.206558	0.0917739	0.0961813	0.165674	0.129721	0.175562	0.204861	0.236535	0.192201	0.259871	0.236024	0.188506	0.220025	0.176601	0.159546	0.140344	0.143244	0.182284	0.154775	0.164247	0.191611	0.154523	0.17747	0.202851	0.130326	0.137374	0.129922	0.116225	0.170362	0.142256	0.181969	0.19447	0.0966999	0.171853	0.208961	0.102112	0.160584	0.125659	0.116184	0.14424	0.155578
yn057d	Fraction2_fit-ROI8-ch1	0.13362	0.143252	0.118034	0.0912354	0.090585	0.250733	0.193639	0.223409	0.203403	0.214397	0.164186	0.11284	0.196212	0.123673	0.163893	0.173659	0.122149	0.154339	0.134432	0.127722	0.1307	0.127393	0.146546	0.13143	0.0854601	0.142529	0.151734	0.121069	0.120679	0.0974902	0.102322	0.177125	0.121329	0.108217	0.165238	0.155944	0.138894	0.105795	0.137252	0.15768	0.1548
	mean	0.00598654	0.00244282	-0.00292591	-0.0001713	-0.00533214	0.124074	0.100318	0.0696622	0.0552447	0.0509506	0.0444023	0.0375367	0.0330951	0.0327172	0.0275703	0.0222335	0.0137426	0.0138459	0.0163715	0.0171453	0.01478	0.0157269	0.016615	0.0149214	0.0106866	0.0153325	0.0123406	0.00923567	0.0118625	0.0115609	0.0145196	0.0158168	0.00833439	0.0102388	0.0171079	0.0113759	0.0124189	0.0106044	0.0101551	0.0118232	0.0158446
mean base	SEM	0.00197937	0.00219981	0.00196578	0.00164254	0.00169133	0.00620906	0.00719831	0.00722765	0.00678704	0.00621	0.00551543	0.00508505	0.00440743	0.00359637	0.00414818	0.00331246	0.00273569	0.00298821	0.00330713	0.00366438	0.00318517	0.00320224	0.00272045	0.00301517	0.00338699	0.00241464	0.00253895	0.00322554	0.00327328	0.00349578	0.002603	0.00288915	0.00316192	0.00275273	0.0028585	0.00383978	0.00348812	0.00290579	0.00325688	0.00357169	0.00377029
0.0954664	Fraction2_fit-ROI0-ch1	0.0111227	-0.00161506	-0.00577109	0.00351819	-0.00725475	0.108541	0.0524273	0.023963	0.0343894	0.0296367	0.0219166	0.0190489	0.0203888	0.0262419	0.026598	0.0179225	0.0103605	0.0118251	0.0350303	0.0100519	0.0275579	0.0237528	0.0287541	0.0236222	0.0294245	0.0117283	0.0232339	0.00717465	0.0241519	0.011098	0.0151041	0.0125317	-0.000534915	0.0196109	0.0164378	0.0230981	0.019565	0.00983131	0.0257618	0.0173478	0.00533936
0.105045	Fraction2_fit-ROI1-ch1	0.0050932	0.0121911	-0.00439171	-0.0126088	-0.000283757	0.110679	0.0619915	0.0344047	0.0185003	0.0174815	0.0133967	0.0138127	0.00544549	0.0138848	0.0169129	0.01555	0.0157135	0.0209828	0.00614892	0.00131123	0.00869767	0.00989798	0.0192664	0.00967453	0.0189769	0.00585904	0.0110348	0.00734957	0.0229434	0.0148475	0.0178842	0.0216568	0.0183113	0.0102358	0.0176569	0.0161325	0.00877684	-0.00192215	-0.00554847	-0.00821657	-0.0103394
0.129468	Fraction2_fit-ROI2-ch1	0.00813435	0.013049	-0.00702121	-0.00261719	-0.011545	0.103822	0.0506318	0.0213007	0.00471536	0.0212224	0.00861713	0.0230181	0.00867376	0.0219588	0.022169	0.00218623	0.0127435	0.00384297	0.0147791	0.00898913	0.00900108	0.0143142	0.0118402	0.00506805	-0.000899368	0.013374	-0.00430128	-0.00871702	0.0060055	-0.00150916	0.00421889	0.0213426	0.00221923	0.0111469	-0.00640347	-0.00830816	0.0085219	-0.00122987	-0.0156279	-0.0290082	0.00511402
0.0571417	Fraction2_fit-ROI3-ch1	0.00677753	0.00391104	-0.00127285	-0.0178212	0.00840547	0.0942471	0.0776877	0.0228039	0.0176609	0.00359514	0.0184701	0.02225	0.00471685	-0.00365788	0.0164626	-0.021323	-0.00727459	-0.0157388	-0.0144473	0.00922254	0.0281512	0.00789707	-0.00183448	0.0151714	0.0214034	-0.00223782	0.0143627	-0.0135112	0.0181568	-0.00671077	0.00896049	0.0060251	0.0209946	-0.00785683	0.00745611	0.00678982	0.00816158	0.0242263	0.017065	0.00206649	0.0431978
0.080388	Fraction2_fit-ROI4-ch1	-0.00933811	0.0178965	0.00704632	-0.014391	-0.00121376	0.0910178	0.0510603	-0.0143568	-0.00687209	0.000598735	0.0134405	-0.0139715	0.0294072	-0.0117545	-0.0145574	-0.0256471	0.020145	-0.0198922	-0.0232993	-0.0155329	0.00464546	0.00461606	0.00838198	-0.00587254	-0.0382465	0.00218511	-0.00317753	0.00731202	-0.00102743	0.0153399	0.0107528	-0.00253052	0.0240201	-0.00296764	-0.0221531	0.00305346	-0.00207153	0.0169202	-0.0211985	-0.0301665	-0.015722
0.101617	Fraction2_fit-ROI0-ch1	0.00146575	-0.00800885	0.00727939	0.001737	-0.0024733	0.129028	0.127551	0.11781	0.125443	0.120374	0.0644134	0.0394035	0.0226531	0.0434112	-0.00764729	0.0344589	0.0166677	0.0206508	0.028958	0.0235784	-0.020583	-0.0182824	0.00743249	0.0257403	0.00380869	0.0211967	0.0297261	-0.00845308	0.0154093	-0.00223386	0.00896799	0.0413391	0.0122455	0.00222979	0.01239	0.00707469	0.00809901	0.0274989	-0.00176805	-0.0110494	-0.0239937
0.11526	Fraction2_fit-ROI1-ch1	-0.00379434	-0.00130278	0.0107121	-0.000766206	-0.00484881	0.113038	0.129948	0.142937	0.145803	0.150601	0.161392	0.142005	0.113453	0.0913376	0.0626807	0.0306307	0.0166576	0.0407289	0.0323148	0.0369202	0.0122654	0.00478367	0.0226694	0.0406915	0.0330542	0.0328869	0.0325805	0.0220595	0.0272537	0.0467399	0.00906528	0.0251137	0.0217472	0.00862464	0.0378766	0.0273631	0.0132676	0.0507844	0.0342383	0.00535205	0.0405832
0.161207	Fraction2_fit-ROI2-ch1	-0.000980995	0.00904169	-0.00405688	-0.00389795	-0.000105869	0.150025	0.123367	0.0834681	0.0722349	0.0577241	0.0542666	0.0471082	0.0450159	0.0495901	0.041086	0.0260516	0.0326717	0.0419211	0.0344293	0.0397141	0.0205268	0.0294686	0.0304903	0.0413803	0.039746	0.0141545	0.0325852	0.0389475	0.0378028	0.0285413	0.0253386	0.030374	0.0304924	0.0315423	0.0167501	0.0185429	0.0209041	0.0196287	0.0231011	0.0402754	0.0304755
0.184286	Fraction2_fit-ROI3-ch1	-0.00295688	0.00954857	-0.00258123	-0.00386725	-0.000143203	0.12688	0.0767311	0.050473	0.0421362	0.0464865	0.0353154	0.0292511	0.0257705	0.0298366	0.023044	-0.000610501	0.0032439	0.000268976	-0.00672405	-0.00501784	-0.00684295	0.009184	0.00411193	0.00677823	0.000921682	-0.0010967	0.0167587	-0.000281442	0.0170471	0.000502677	0.000981968	0.00652079	0.0135463	0.00347219	0.0157925	0.00774998	-0.00691196	0.00377012	0.0175663	0.00148332	0.0154583
0.137307	Fraction2_fit-ROI4-ch1	-0.00461895	0.0119553	0.00383981	-0.00681234	-0.00436386	0.111144	0.0957684	0.0495095	0.0438799	0.0547457	0.032789	0.0191108	0.00917596	0.0134845	0.0296438	0.000157813	0.000464767	-0.00426302	0.014753	0.0138653	-0.00157547	0.00681507	-0.00478279	0.0177675	0.00824676	0.0120711	0.00578834	0.00787602	0.00923899	0.00226524	0.030821	0.0125455	0.00083823	0.0278671	0.019407	-0.00222029	0.0258093	0.01392	0.0084469	0.0108183	0.0249161
0.0869658	Fraction2_fit-ROI5-ch1	0.0231531	-0.00385295	0.0207307	-0.0131578	-0.0268731	0.155376	0.145125	0.12535	0.122956	0.103559	0.107921	0.0949465	0.0661181	0.0600457	0.0554732	0.0323281	0.0166639	0.0167971	0.00216173	0.0199326	0.0203438	0.0128045	0.0282626	0.00316183	0.00265564	0.017221	-0.00969259	0.0243911	0.00684995	-0.000659924	-0.00606883	0.00535447	0.0176759	0.0242293	-0.000356517	0.00211172	0.00102179	-0.000768199	-0.0031058	-0.00863972	-0.00120798
0.118006	Fraction2_fit-ROI6-ch1	0.00491381	-0.0186357	-0.00899158	0.0260508	-0.00333732	0.110704	0.114329	0.0898389	0.0627732	0.0569998	0.0527602	0.0523305	0.0141672	0.0358644	0.0340974	0.00568646	0.00734567	0.00344754	0.0171465	-0.0136173	-0.0149974	6.58997e-05	0.0220221	0.0290522	-0.000815234	-0.00821542	0.0111771	-0.0334839	-0.0142913	-0.0158216	-0.0154983	-0.0297762	-0.0178927	-0.0227648	-0.0077233	-0.0321983	-0.0152169	0.0203984	-0.00288037	-0.00673667	-0.00889187
0.078691	Fraction2_fit-ROI7-ch1	-0.0102746	0.0120675	0.00175785	-0.00624112	0.00269031	0.025369	0.0688378	0.0253933	0.0270461	0.0295866	0.0797361	0.0355278	0.0606356	0.0509711	0.0371308	0.056547	-0.0263453	-0.0166727	-0.0419051	0.0121529	0.0250628	-0.00634417	0.0230745	0.00477076	-0.0279481	-0.0177179	-0.0200544	-0.0662585	-0.0778806	0.0563117	0.0334689	0.0297455	-0.0649906	-0.0505731	0.0136571	-0.0520147	-0.0359455	-0.00465898	-0.00983916	-0.0238174	-0.0122767
0.0743698	Fraction2_fit-ROI8-ch1	0.0136977	-0.0218975	0.0114583	-0.000151733	-0.00310673	0.108268	0.0866334	0.0487787	-0.00549002	0.0646749	0.0276613	0.0482798	0.0680761	0.0389758	0.0164687	0.00956983	0.0256763	0.00699267	0.013579	0.0273392	0.00127312	0.0189289	0.0187413	0.0119834	0.0313034	0.00880802	0.00341075	-0.00489425	-0.0199639	-0.0685005	0.0438955	-0.0131885	0.0491042	0.00269117	0.0213623	0.0346744	-0.0275439	-0.00931876	-0.000656511	0.00574199	0.0218009
0.191332	Fraction2_fit-ROI9-ch1	-0.0154223	-0.00319738	-0.00787173	0.0217511	0.00474031	0.174631	0.150947	0.12122	0.105741	0.0961555	0.0828536	0.0566915	0.0268646	0.0472332	0.0258985	0.01316	0.00828417	0.000954016	-0.012249	-0.00303418	0.0170795	0.0266807	0.0335968	0.0383567	0.0218308	0.0205886	0.0197956	0.010634	0.0121897	0.0322477	0.02942	0.0246007	0.0158179	0.0229733	0.023059	0.0157192	0.0209099	0.00964395	0.0271044	0.0193187	0.0332405
0.141351	Fraction2_fit-ROI0-ch1	0.0102653	-0.000579052	-0.0185898	0.0078598	0.00104378	0.106342	0.105901	0.0671289	0.0599761	0.0656274	0.0551803	0.0555194	0.0634912	0.0545429	0.0553095	0.00349687	0.0218408	0.0144214	0.0306682	0.0189032	0.0217359	0.0450939	0.0125525	0.0166076	0.0150435	0.0189976	0.0198449	0.0204181	0.0300145	0.00726931	0.0231367	0.00927011	0.00551452	0.01873	0.0196024	0.0238397	0.0301502	0.0272989	0.0240753	0.0350344	0.0211405
0.170778	Fraction2_fit-ROI1-ch1	0.0182892	-0.00404481	-0.034011	0.00671837	0.0130482	0.0844029	0.0844912	0.0898601	0.0730487	0.0738168	0.0798163	0.0792255	0.0452662	0.0372356	0.0366123	0.035224	0.00267321	0.0116414	0.00832279	0.0132733	0.00476441	0.00115019	0.00497804	-0.0103586	-0.0138027	0.0108114	0.00838979	0.00281471	0.00641998	0.000481264	0.00772126	-0.0168457	-0.00541559	-0.0208821	-0.0038292	-0.00819662	-0.0146794	-0.00151253	-0.0245108	-0.0113195	-0.00737322
0.10666	Fraction2_fit-ROI2-ch1	0.0190451	0.00164072	-0.006454	-0.00146485	-0.012767	0.112089	0.115758	0.0869304	0.103833	0.0743607	0.0484312	0.0373711	0.0392313	0.0298191	0.0307795	0.0283921	0.008748	-0.0213859	0.0131108	-0.0139498	-0.0215813	0.0204784	-0.00993755	-0.011125	-0.0182148	-0.00241119	-0.0099178	-0.00393642	-0.0128664	0.00680616	0.0260994	0.00960246	0.00853925	0.0190032	0.00626687	0.0225363	0.00575945	0.00176699	0.00315464	-0.0184018	0.00707299
0.126399	Fraction2_fit-ROI3-ch1	0.010534	0.00661397	-0.00231818	0.00346198	-0.0182918	0.16219	0.137047	0.0965475	0.0869915	0.0709723	0.0586659	0.0706934	0.0378879	0.0472028	0.0401455	0.0214784	0.00812484	0.0243151	0.0106808	0.0239099	0.0131902	0.0150053	0.00198936	0.00297411	0.0154055	0.013986	0.00799385	0.0135939	0.00727671	0.0207454	0.0190812	0.00737474	0.018092	0.02174	0.00768763	0.0104579	0.0140965	0.00638115	0.0115224	0.0170525	0.0286093
0.138253	Fraction2_fit-ROI4-ch1	0.0160938	-0.0162852	0.00359659	-0.00448018	0.00107502	0.10821	0.0690679	0.0420998	0.0403506	0.0249028	0.0284665	0.0191228	0.0193569	0.0214652	0.00844985	0.0120547	-0.0187374	0.00611933	-0.00593275	-0.013762	-0.0164715	-0.00794199	-9.32216e-05	-0.0142235	-0.0261177	0.00754164	-0.00872852	0.00279878	-0.0157942	0.0101525	0.00434569	-0.00308076	0.0052899	0.007384	0.000450613	0.0142811	0.00704972	-0.00682996	-0.00616521	-0.00483181	0.000304951
0.184931	Fraction2_fit-ROI5-ch1	0.00500066	-0.0178941	0.00563971	0.00178373	0.00546998	0.124372	0.104316	0.0773746	0.0602018	0.0722089	0.0586017	0.0421772	0.0388559	0.0376264	0.0352162	0.0202032	0.0103254	0.00634558	-0.00289861	-0.0158693	-0.0133045	-0.0415593	-0.0242447	-0.0433982	-0.0436643	0.00299433	0.01312	0.00673716	-0.00668989	0.00317786	-0.01352	0.00989517	0.0140731	0.00565153	0.0122375	0.0121753	-0.00192113	-0.00478901	-0.00769303	-0.00360114	0.00983753
0.171554	Fraction2_fit-ROI6-ch1	0.0153272	0.00233936	-0.0123476	-0.0019907	-0.00332829	0.158568	0.150753	0.126697	0.110021	0.111637	0.0804643	0.0736025	0.0567539	0.0539263	0.0515402	0.0225258	0.0123462	0.011706	-0.00215557	0.002422	-0.00438813	-0.0214898	0.00552625	-0.0129564	0.00931874	0.0107255	0.0119336	0.00381368	0.0139847	0.00713335	0.0123957	0.0299345	0.0159214	0.0106199	0.0199493	0.015547	0.0150209	0.00662923	0.01168	0.0235277	0.00941014
0.106218	Fraction2_fit-ROI7-ch1	-0.00281908	0.0287807	-0.0166025	0.027443	-0.0368021	0.156692	0.121259	0.0801708	0.0432878	0.0503091	0.0715131	0.0311027	0.0333708	0.0448681	0.0440329	0.00120437	0.0181856	0.00590822	0.0200812	0.02003	0.0143555	0.00517267	0.0369364	0.0282303	-0.00413436	0.00788029	-0.00347085	0.0157437	0.0040198	0.00682832	0.0155496	0.00565272	0.0140815	0.0113784	0.00332298	-0.00878128	0.00705301	0.00895967	0.0101399	0.0273582	0.00524782
0.207161	Fraction2_fit-ROI0-ch1	0.00107569	-0.000218924	0.00576499	-0.00444891	-0.00217285	0.136529	0.0753874	0.0326962	0.0233929	0.00693998	0.0182106	0.0239377	0.0179265	0.024011	0.028455	0.0100789	0.0183106	0.0111849	0.0290816	0.0130391	0.0205118	0.0124138	0.0109921	0.0154517	0.0196922	0.0173494	0.0137954	0.0212393	0.0136626	0.0122156	0.0225701	0.0287034	0.0154669	0.0247073	0.0283334	0.0180279	0.0205351	0.020707	0.0135507	0.0220448	0.0176374
0.225895	Fraction2_fit-ROI1-ch1	0.00124898	0.000545349	-0.00627948	0.00205327	0.00243188	0.0941971	0.0484636	0.0104772	0.0229144	0.0154539	0.0281493	0.0205591	0.0155466	0.026657	0.0204034	-0.000257792	0.00996137	0.0138269	0.00178752	0.00613498	0.00248559	0.0116129	0.0123223	-0.0078671	0.01424	0.00786939	0.00963219	0.0129496	0.0162827	0.00959474	0.00523311	0.0131714	0.00777619	0.0131824	0.00819599	0.0121149	0.015544	0.0190313	0.0159278	0.0184342	0.00443174
0.195996	Fraction2_fit-ROI2-ch1	0.00578406	0.00538252	-0.00626403	0.00408767	-0.00899022	0.142932	0.122022	0.100524	0.0844245	0.0688702	0.065468	0.0526287	0.0363806	0.0523658	0.048143	0.0266422	0.0183861	0.0310551	0.041256	0.0201498	0.0357884	0.0138	0.0274097	0.0189927	0.0290684	0.0249132	0.0250375	0.0250786	0.0254257	0.0194135	0.0160112	0.0229608	0.0251671	0.0204789	0.031475	0.0197229	0.0282062	0.0253062	0.0294335	0.022617	0.0225936
0.116896	Fraction2_fit-ROI3-ch1	0.00474783	-0.00165174	0.0268999	-0.00905515	-0.0209409	0.121474	0.0986654	0.0435633	0.0524257	0.0414075	0.00973421	0.00745229	0.0134693	0.0500907	0.0208582	0.0380708	-0.00219358	0.0305644	0.0228136	0.0227857	0.0192246	0.0270969	-0.00329204	0.0159231	0.0262507	0.00118814	0.00515276	0.015151	0.0351146	0.0326372	0.038424	0.0206718	0.0264632	0.0154553	0.0102677	0.0339708	0.0179047	0.000763463	0.00759868	0.0218469	0.00552043
0.133393	Fraction2_fit-ROI4-ch1	0.00518019	0.0152814	-0.00969735	-0.00311405	-0.00765018	0.170513	0.127818	0.119578	0.0952855	0.0805457	0.0645902	0.0757518	0.0712613	0.0622124	0.0828181	0.0603319	0.0320559	0.0326732	0.0345802	0.0398449	0.0253413	0.0466985	0.0432986	0.0443695	0.0386296	0.0374422	0.0452594	0.0351632	0.0387846	0.0451596	0.0322262	0.0441311	0.034871	0.0402317	0.0283636	0.0481179	0.0304416	0.0317962	0.0470045	0.0316895	0.0420001
0.101898	Fraction2_fit-ROI5-ch1	0.00171848	0.00649727	0.000316207	-0.00804229	-0.000489656	0.100076	0.0540593	0.0134075	0.00971068	0.0261894	0.00313315	0.0140412	0.0266798	0.0291294	0.0221744	0.0249633	-0.00716869	0.00836256	0.0246935	0.0319494	0.00343696	0.0191399	0.00617784	0.00841966	0.0154627	0.0424682	0.00918581	0.00399591	0.000629593	0.0340991	0.00348768	0.0146383	0.0197173	-0.0174158	0.00244875	-0.00370861	-0.0292449	0.0126721	0.0283528	0.00534508	-0.00222511
0.178147	Fraction2_fit-ROI0-ch1	0.0116638	0.00344123	-0.00606207	-9.21413e-05	-0.00895081	0.187558	0.181662	0.12856	0.102038	0.059809	0.0496526	0.0634497	0.0607801	0.048879	0.0598103	0.0551459	0.039688	0.00858217	0.0300097	0.0434548	0.0181283	0.0353553	0.0390571	0.0348627	0.0398136	0.0202877	0.0175825	0.0418737	0.0324926	0.0307065	0.0203453	0.016437	0.0363223	0.028911	0.0356314	0.0479606	0.0355391	0.0436025	0.0577806	0.0379052	0.0386488
0.190617	Fraction2_fit-ROI1-ch1	0.0076468	0.00605026	-0.00494466	-0.00776721	-0.000985192	0.176188	0.201694	0.196631	0.150846	0.105501	0.0914452	0.0641693	0.0592142	0.0384455	0.0718076	0.0603141	0.0364413	0.0469262	0.0390048	0.0674389	0.0596487	0.0527075	0.0506978	0.0308532	0.0528058	0.0454232	0.0444649	0.0371243	0.0392021	0.0392837	0.0389272	0.0306863	0.0274838	0.0299707	0.0261465	0.0504266	0.0438421	0.0496423	0.0425921	0.0692955	0.0511053
0.13433	Fraction2_fit-ROI2-ch1	-0.00165603	-0.0109914	0.00794743	-0.00189279	0.0065928	0.200084	0.17253	0.107357	0.0608326	0.0532701	0.0466957	0.0621008	0.0486425	0.0476025	0.0521954	0.0609843	0.0377279	0.0268244	0.0368845	0.0610227	0.0428743	0.0502228	0.0285647	0.0363155	0.0321757	0.032633	0.0260579	0.0239626	0.0373135	0.0222673	0.0147345	0.0289683	0.012585	0.0205276	0.0220412	0.0469769	0.0489133	0.0327459	0.0357727	0.0486609	0.0561844
0.213133	Fraction2_fit-ROI3-ch1	0.00636776	0.000818609	-0.00314393	-0.00604805	0.00200561	0.167499	0.161165	0.110333	0.0866102	0.0589669	0.0514341	0.0522081	0.0401787	0.0463977	0.0545554	0.0450821	0.0415814	0.0517839	0.0526412	0.0643129	0.0531353	0.044094	0.0405176	0.0306305	0.0371105	0.0336961	0.0282117	0.0369824	0.0267386	0.0303746	0.0346274	0.018175	0.0105219	0.0221233	0.0279256	0.0317217	0.0398215	0.0257449	0.0474071	0.0500572	0.05915
0.131824	Fraction2_fit-ROI4-ch1	-0.00254625	0.0173468	0.0222874	-0.00827129	-0.0288166	0.152017	0.179111	0.108626	0.102991	0.0625352	0.053147	0.0787597	0.0504989	0.0547215	0.0407684	0.0318134	0.00189366	-0.0105559	0.0146619	0.0692077	0.00174703	0.0501661	0.0248951	0.0265425	0.0346117	0.020503	0.0295566	-0.00453741	0.0296337	0.0150072	0.0181599	0.0103116	-0.0287642	0.0137573	0.04547	0.0166178	0.0620623	0.0343902	0.0231021	0.0352194	0.0180021
0.190112	Fraction2_fit-ROI5-ch1	0.0224042	0.00263469	-0.00407892	0.0039437	-0.0249037	0.194684	0.180653	0.117685	0.0805703	0.0583153	0.0645078	0.0558587	0.0277469	0.0471227	0.0531323	0.0571109	0.0632547	0.056102	0.0736142	0.0662008	0.0726216	0.0433582	0.0583189	0.0292158	0.0336229	0.054458	0.0378215	0.0548857	0.0195938	0.036884	0.0396788	0.0452962	0.011049	0.0326727	0.0352732	0.059281	0.0201162	0.0383358	0.0439037	0.0581425	0.0907236
0.171539	Fraction2_fit-ROI0-ch1	-0.000957541	-0.000332073	0.000491989	-0.000687679	0.0014853	0.181963	0.114806	0.0368272	0.00809178	-0.00495403	-0.00478156	0.00918927	-0.00512467	-0.00304019	-0.0263943	0.0219931	0.0144712	0.020217	0.0106781	0.00781546	0.0071494	0.0161051	0.00941346	0.0060901	-0.00374992	-0.0017178	0.00644248	0.0108441	0.0157964	0.0218389	0.013637	0.00339112	-0.00456651	0.00651691	0.019503	0.0230517	0.0196999	0.00344533	-0.00516012	0.005379	0.016325
0.170207	Fraction2_fit-ROI1-ch1	0.00254633	0.00658813	-0.0159118	0.0126638	-0.00588641	0.115217	0.0528908	0.0101436	-0.0124551	0.013771	0.0154134	0.00103451	0.00404711	0.0115512	-0.00658734	-0.00384715	-0.00737651	-0.00856281	0.00687068	-0.0210673	0.0134193	0.00516535	-0.00538159	0.0176972	0.00587434	0.0179291	0.0235791	0.0202633	0.0045594	0.00491748	0.0153763	0.01182	0.0119377	0.0122186	-0.00224488	-0.0262282	0.00263165	-0.00844366	-0.00562761	-0.0010069	0.0160369
0.202798	Fraction2_fit-ROI2-ch1	-0.0020757	-0.000944901	0.00816212	0.00333688	-0.0084784	0.127876	0.0837982	0.0394953	0.0190606	0.0122124	0.0101523	0.0186744	0.000646137	0.014807	0.00523698	0.0224066	0.0159798	0.0211041	0.020162	0.0230033	0.0149399	0.0262033	0.0193358	0.0235653	0.0211108	0.0244138	0.0185911	0.0138973	0.0209975	0.0220361	0.0134927	0.00943724	0.0183568	0.0233111	0.0282351	0.0220939	0.0113986	0.0124498	0.0130779	0.0128797	0.0125412
0.219101	Fraction2_fit-ROI3-ch1	0.00501456	-0.0127196	-0.0147443	0.00591475	0.0165346	0.1005	0.0557486	0.0252042	0.0302203	0.0352921	0.042049	0.0315966	0.0280663	0.0437863	0.0241565	0.0265841	0.0419999	0.025648	0.0342607	0.0224989	0.040044	0.0271221	0.0306635	0.0302242	0.0162117	0.0242828	0.00764359	0.0165577	0.0276848	0.0164817	0.0148275	0.0144047	-0.00910262	0.0118504	0.035287	0.0193479	0.0342979	0.00818807	0.00135052	0.019124	0.0321277
0.16112	Fraction2_fit-ROI4-ch1	-0.00898708	-0.00459645	0.0022344	0.00293995	0.00840918	0.0869994	0.0520965	-0.0172456	0.0138772	-0.0151975	-0.028072	-0.017441	-0.0263768	-0.00634503	-0.0282883	0.021551	0.00872761	0.00395293	-0.0213026	-0.0249418	-0.0102263	0.00291733	0.000435516	0.00586311	0.00222472	-0.0010643	-0.0313414	-0.0129188	-0.026208	-0.0487375	-0.0298535	0.0282618	-0.0195213	0.00847169	-0.0156588	0.00427259	-0.012762	-0.024674	-0.0101269	-0.00480902	-0.0459788
0.175842	Fraction2_fit-ROI5-ch1	0.0053123	0.0228331	-0.00615876	-0.0100459	-0.0119407	0.0222217	-0.0235482	-0.00139719	0.0132676	-0.0187487	-0.000431346	-0.054748	-0.0362822	0.0141559	-0.0330023	-0.0130554	-0.0263359	-0.0229457	0.00703728	-0.0104447	0.028628	-0.0279312	-0.000636796	-0.0182949	0.00054131	-0.00538657	-0.00956689	-0.0138848	-0.007663	-0.022156	-0.025833	0.00643054	-0.0278802	-0.0272509	-0.0166782	-0.04657	-0.0516757	-0.0419643	-0.0326009	-0.0292335	-0.0236956
0.11961	Fraction2_fit-ROI6-ch1	-0.00663948	0.0380986	-0.0262268	0.00334977	-0.00858201	0.0821228	0.0281706	0.066351	-0.0442433	-0.0365725	-0.0297686	0.00674513	0.00519593	-0.0440511	-0.0348088	0.0304396	0.0386774	0.0082649	0.0531788	0.012512	0.00352945	0.0466552	-0.0121518	0.00363765	0.0147555	0.0500345	0.00515789	0.0316462	0.0239439	0.0251865	0.00970356	-0.0336828	0.0144372	-0.0100429	0.0509625	-0.0308164	0.0531347	-0.0119024	-0.0214846	-0.00155254	0.00703652
0.137982	Fraction2_fit-ROI7-ch1	0.0685762	-0.0462079	-0.0418004	0.0276926	-0.00826051	0.0375804	0.0668798	0.0985528	0.0542197	0.121889	0.0980428	0.0505245	0.0820432	0.0386197	0.0215645	0.00236256	0.00526242	0.0443019	0.0167935	0.0262653	0.0536296	0.0165412	0.0394879	0.0648694	-0.00765551	-0.000607958	-0.00805952	-0.0217572	0.0323802	0.00427392	0.0439871	0.0564882	-0.0412818	0.0338714	0.0709794	-0.0358696	0.0226021	-0.0123225	-0.0217976	0.0062587	0.0175968
0.115345	Fraction2_fit-ROI8-ch1	0.0182745	0.0279069	0.00268852	-0.0241098	-0.0247601	0.135388	0.0782935	0.108064	0.0880581	0.0990514	0.0488406	-0.00250564	0.080867	0.0083283	0.0485477	0.0583141	0.00680408	0.0389939	0.0190867	0.0123765	0.0153546	0.0120483	0.0312006	0.0160846	-0.029885	0.0271842	0.0363889	0.00572428	0.00533412	-0.017855	-0.0130235	0.0617795	0.00598351	-0.0071277	0.0498924	0.0405984	0.0235485	-0.00954981	0.0219069	0.042335	0.0394546

[truncated: 12 more sheets: Fig1E_T305A_T306A, Fig1E_T286D_T305A_T306A, Fig1E_All, Fig.2A-E, Fig.2F, Fig.3A-C, Fig. 4A, Fig.4B-C, Fig.5A, Fig.5B-C, Sup Fig.1, Sup Fig. 2]
